# Supplementary material for: Development and clinical validation of a stroke-specific Gait Deviation Index
Source: J Neuroeng Rehabil. 2026 Jan 27;23:87. doi: 10.1186/s12984-026-01884-0 (PMC12958523; doi:10.1186/s12984-026-01884-0)
Supplement: Supplementary file 1 — Supplementary Material 1. [file 12984_2026_1884_MOESM1_ESM.xlsx]

## Sheet: Sheet1
f1	f2	f3	f4	f5	f6	f7	f8	f9	f10	f11	f12	f13	f14	f15	f16	f17
-0.0533233	0.0015975	-0.0195375	0.0364917	0.00155617	-0.0254587	0.044638	-0.0134168	-0.00921453	0.00246341	-0.0209082	0.0560671	-0.0136323	-0.0125065	0.0119527	-0.019922	0.00210135
-0.0532274	0.00144767	-0.0200336	0.0368525	0.000457634	-0.0248581	0.0447036	-0.0132191	-0.00832657	0.00216395	-0.0195877	0.0523914	-0.0122456	-0.00989894	0.0123497	-0.0186327	0.00489812
-0.0531309	0.00128569	-0.0203083	0.0379254	-0.000204528	-0.0253977	0.0452421	-0.0129	-0.0075076	0.00228737	-0.0181776	0.0492791	-0.0113026	-0.00777896	0.0127683	-0.0176121	0.00622011
-0.0529824	0.00118557	-0.0205097	0.0395407	-0.000497678	-0.02653	0.0461668	-0.0126906	-0.00692345	0.00262749	-0.0167915	0.0466911	-0.0108818	-0.00716867	0.0135148	-0.016434	0.00692928
-0.0528357	0.00106016	-0.0210252	0.0415703	-0.000922643	-0.0274491	0.0470691	-0.0126728	-0.0063675	0.00252457	-0.0151098	0.043715	-0.0107037	-0.00790501	0.0141789	-0.0151938	0.00799664
-0.0528081	0.00091149	-0.0218636	0.0436789	-0.00133229	-0.027614	0.047738	-0.0125508	-0.00579055	0.00211257	-0.0132746	0.0402387	-0.00997435	-0.00893549	0.0137634	-0.0133402	0.0102075
-0.052936	0.000872538	-0.0227085	0.0458577	-0.00182958	-0.0270205	0.0482945	-0.0122455	-0.00485404	0.00193541	-0.0114429	0.0368182	-0.00903081	-0.00966114	0.0116334	-0.0109883	0.0120143
-0.0531683	0.000914661	-0.0232437	0.0478878	-0.00227185	-0.0259855	0.0488063	-0.0118608	-0.00355199	0.00267113	-0.0100775	0.0336658	-0.00809433	-0.00952519	0.00904364	-0.00996287	0.0128577
-0.0534168	0.00107646	-0.0235216	0.0498328	-0.00275432	-0.0251196	0.0496631	-0.0115829	-0.0024118	0.00360815	-0.00932613	0.03096	-0.00786842	-0.00852067	0.00777794	-0.0103208	0.0128921
-0.0536385	0.00143997	-0.0235702	0.0515609	-0.00345114	-0.0248321	0.0509776	-0.0117296	-0.00173353	0.00456127	-0.00940669	0.0286389	-0.00875081	-0.00743364	0.00841822	-0.0111969	0.0129531
-0.0538018	0.00187799	-0.0233936	0.0529504	-0.00419032	-0.0252773	0.0524087	-0.0122717	-0.00160767	0.00530486	-0.0104577	0.0267002	-0.0111583	-0.00671068	0.0106085	-0.0116126	0.0136317
-0.0538711	0.00225875	-0.0229943	0.0541131	-0.0050296	-0.026479	0.0535963	-0.0132457	-0.00181513	0.00560448	-0.01203	0.0250632	-0.0146927	-0.00685006	0.0130124	-0.0114795	0.0149022
-0.0538271	0.00267587	-0.02233	0.05516	-0.00591551	-0.027889	0.0544925	-0.0145377	-0.00215587	0.00584779	-0.013377	0.0239879	-0.0190262	-0.008416	0.0149218	-0.010914	0.0159593
-0.0537084	0.00310657	-0.0214748	0.0562232	-0.00688044	-0.0289752	0.0551004	-0.0157934	-0.00282413	0.00634841	-0.014193	0.0229777	-0.023506	-0.00994311	0.0156081	-0.0108569	0.0163947
-0.053568	0.00349915	-0.0204396	0.0572708	-0.00793302	-0.0293301	0.0553613	-0.0167751	-0.00386587	0.00741063	-0.0145503	0.0219492	-0.0278458	-0.0110289	0.0153049	-0.011244	0.0163814
-0.053484	0.00382077	-0.019203	0.0581396	-0.00883255	-0.0290424	0.0554208	-0.0174846	-0.00557079	0.00910836	-0.014641	0.0209202	-0.0319611	-0.0111277	0.0140916	-0.0120266	0.0157517
-0.0534809	0.00405935	-0.0177217	0.0585789	-0.00957051	-0.0284484	0.0554428	-0.0181233	-0.00798821	0.0110872	-0.014868	0.0205118	-0.0360326	-0.0102678	0.0125283	-0.0132147	0.0147132
-0.0535567	0.00417165	-0.0160405	0.0586432	-0.0105483	-0.0279063	0.0552934	-0.0190722	-0.010699	0.0130786	-0.0152143	0.020626	-0.04002	-0.00913275	0.0105461	-0.0151813	0.0128563
-0.053678	0.00423151	-0.0142186	0.0584953	-0.0120207	-0.0274012	0.0547074	-0.0203385	-0.0131901	0.0150432	-0.0156079	0.0210498	-0.0438994	-0.00832835	0.00787683	-0.017916	0.0100133
-0.0537935	0.00424826	-0.0123691	0.058111	-0.0136098	-0.026893	0.0535191	-0.0217177	-0.015395	0.0169122	-0.0161173	0.021752	-0.0473562	-0.00765463	0.00404823	-0.0208343	0.00650479
-0.0538614	0.00418886	-0.0106473	0.0576283	-0.0150951	-0.0263886	0.0517696	-0.0230849	-0.0171784	0.0184195	-0.0166349	0.0223703	-0.0498939	-0.00683011	-0.000993627	-0.0236655	0.00259382
-0.0538323	0.00415361	-0.0089952	0.0571934	-0.0163617	-0.025782	0.0497319	-0.0242487	-0.0185403	0.019893	-0.0171363	0.0230997	-0.0520752	-0.00593173	-0.00653325	-0.0260158	-0.00190942
-0.0536867	0.00416172	-0.00748603	0.0569703	-0.0173621	-0.0252742	0.0477702	-0.0252912	-0.0196553	0.0215552	-0.0173997	0.0242484	-0.0546541	-0.00498609	-0.0117549	-0.027948	-0.00652986
-0.053452	0.00423096	-0.00616664	0.0571874	-0.0183972	-0.0249503	0.0459855	-0.0263694	-0.0206005	0.0233659	-0.0174138	0.0251725	-0.0572376	-0.00337719	-0.0169184	-0.0296128	-0.0101464
-0.0531436	0.00429788	-0.00495114	0.0576735	-0.0192288	-0.024698	0.0444227	-0.0272644	-0.0215274	0.0251297	-0.0172333	0.0262482	-0.0604416	-0.00116098	-0.0215293	-0.0304006	-0.0134685
-0.0528026	0.00442895	-0.00385109	0.0582985	-0.019877	-0.0243819	0.0431706	-0.0277333	-0.0222559	0.0266183	-0.0168253	0.0274177	-0.0639565	0.000578254	-0.0252446	-0.0299511	-0.016414
-0.052486	0.00461016	-0.00292919	0.0589324	-0.0204764	-0.0241711	0.0423274	-0.0275899	-0.022439	0.0277439	-0.0160595	0.0284362	-0.0672356	0.00139095	-0.0275461	-0.0285461	-0.0189101
-0.0522259	0.00486367	-0.00223045	0.0597016	-0.0211055	-0.0241546	0.0421617	-0.0268445	-0.0219911	0.0289014	-0.0150166	0.0294799	-0.069845	0.0011597	-0.028429	-0.0256278	-0.020702
-0.0519834	0.00507882	-0.00179008	0.0606754	-0.0217101	-0.0244535	0.0425853	-0.0259335	-0.0210054	0.0304421	-0.0138419	0.0312681	-0.0719479	-0.000821216	-0.0274223	-0.0212676	-0.0226253
-0.0517231	0.00521445	-0.00163439	0.0616475	-0.0220331	-0.0247146	0.0432341	-0.0249732	-0.0199827	0.0320497	-0.0126059	0.0334382	-0.0732723	-0.0034746	-0.0256602	-0.0158577	-0.0247128
-0.0514484	0.00513831	-0.00185095	0.0625747	-0.0220117	-0.0248657	0.043796	-0.0240567	-0.0195304	0.0332843	-0.0115164	0.035828	-0.0738972	-0.00526371	-0.0246817	-0.010366	-0.0265057
-0.0511931	0.00489441	-0.00238058	0.0633802	-0.021796	-0.0248432	0.0443861	-0.0229562	-0.0196229	0.034278	-0.0104496	0.0388722	-0.0735167	-0.00622212	-0.0250666	-0.00513918	-0.0273183
-0.0509956	0.00455218	-0.00298378	0.0639531	-0.0214279	-0.0246483	0.0449127	-0.0216826	-0.0198915	0.0352232	-0.00937067	0.0423105	-0.0719108	-0.00575598	-0.0264004	-0.000951585	-0.0275031
-0.0509098	0.00425713	-0.00349882	0.06441	-0.0206304	-0.0243855	0.0454241	-0.0203476	-0.0202497	0.0357845	-0.00850294	0.0454404	-0.0694316	-0.00278694	-0.0281464	0.00210788	-0.0269039
-0.050871	0.00414524	-0.00380798	0.0645885	-0.0198982	-0.0243063	0.0461954	-0.0193833	-0.0200494	0.0359931	-0.00792291	0.0487302	-0.0668731	0.000202898	-0.0281274	0.00452396	-0.0257073
-0.0508415	0.00422332	-0.00413736	0.0645253	-0.0191911	-0.0247659	0.0472831	-0.0189348	-0.0193976	0.0357443	-0.00769271	0.0521701	-0.0645816	0.00239682	-0.0254846	0.00677009	-0.0239056
-0.0508329	0.00440363	-0.00460798	0.0641727	-0.0182921	-0.0259699	0.048514	-0.0188146	-0.0186163	0.0351766	-0.00819066	0.0551073	-0.0621891	0.0041197	-0.021276	0.00879242	-0.0216688
-0.0508252	0.00449971	-0.00530027	0.0634424	-0.0170574	-0.0277924	0.0496766	-0.0186584	-0.0180233	0.0340543	-0.0093394	0.0571298	-0.0593355	0.00538739	-0.0170325	0.0101539	-0.0192642
-0.0507878	0.00452922	-0.00628117	0.0624766	-0.0154769	-0.029604	0.0505961	-0.0183961	-0.0176462	0.0324553	-0.010724	0.0584547	-0.0562271	0.00575602	-0.0134546	0.0106504	-0.0165976
-0.0507162	0.00446029	-0.00752995	0.0613286	-0.0135789	-0.0308433	0.051351	-0.0179959	-0.0176082	0.0304763	-0.0120227	0.0597831	-0.0530738	0.00533488	-0.0102433	0.0105316	-0.0134479
-0.0506397	0.00423997	-0.00882579	0.0598366	-0.011462	-0.0313712	0.0517557	-0.0173175	-0.0178999	0.0285006	-0.0132918	0.0609689	-0.049402	0.00470561	-0.00762542	0.00892563	-0.00940157
-0.0505914	0.00392769	-0.00990345	0.0577981	-0.00931512	-0.0312551	0.0517072	-0.016499	-0.0181884	0.0264448	-0.0146959	0.0624998	-0.0455781	0.00322802	-0.00489161	0.00598251	-0.00549813
-0.0506428	0.00357373	-0.0107836	0.0553671	-0.00746568	-0.0307538	0.0510917	-0.0156446	-0.0183038	0.0239364	-0.0160014	0.063721	-0.0409593	0.00112088	-0.00192376	0.00195342	-0.0027707
-0.0508402	0.00316408	-0.0116988	0.0525643	-0.00573376	-0.0303161	0.0502997	-0.015037	-0.0181071	0.0211106	-0.0174759	0.0646637	-0.0358785	-0.00166915	0.000474339	-0.00259953	-0.000731362
-0.0511875	0.00274314	-0.0127149	0.0494502	-0.00431088	-0.0300266	0.0493612	-0.0147237	-0.0173654	0.0181816	-0.0188205	0.0647289	-0.0304874	-0.00511454	0.00216817	-0.0075141	0.00056011
-0.0516553	0.00243427	-0.0138639	0.0463364	-0.00283601	-0.0298257	0.0483501	-0.0144565	-0.0162305	0.0151514	-0.0199816	0.0640987	-0.0254933	-0.00820412	0.00343016	-0.0119348	0.00111921
-0.0521277	0.00221324	-0.0151242	0.0433938	-0.00146637	-0.0297895	0.0473938	-0.0142836	-0.0145844	0.0121904	-0.0207561	0.0628994	-0.0214012	-0.0107373	0.00457837	-0.0161915	0.00136121
-0.0525105	0.00207583	-0.0163684	0.0407574	-7.42013e-05	-0.0297719	0.0466526	-0.014116	-0.0129344	0.00947448	-0.0211257	0.06112	-0.0184207	-0.0120144	0.00476886	-0.0196747	0.00179049
-0.0527353	0.00195831	-0.0175365	0.0388429	0.00113131	-0.0297722	0.0459198	-0.0140324	-0.0115974	0.00705043	-0.0210271	0.0585069	-0.0166165	-0.0116596	0.00431635	-0.0231305	0.0025538
-0.0527868	0.00194116	-0.018358	0.0375992	0.00197776	-0.0293732	0.0451201	-0.0138719	-0.0107515	0.00531093	-0.0205728	0.0557251	-0.0159174	-0.0105281	0.0040211	-0.0251304	0.00315453
-0.0527007	0.00191115	-0.0189059	0.0369341	0.00218469	-0.0285401	0.0441988	-0.0136992	-0.0103021	0.00402615	-0.0198404	0.0528585	-0.0154874	-0.00877963	0.00455864	-0.0250367	0.00404296
-0.00598505	-0.00999466	-0.0203173	-0.0265566	0.0587589	0.00309493	0.0745531	-0.00159508	-0.0878323	-0.0227947	-0.0214849	-0.00186752	0.00450129	-0.014979	0.00796184	0.0542373	0.0515895
-0.00764713	-0.00918885	-0.0196654	-0.026732	0.0572594	0.00207117	0.0753764	-0.00243296	-0.0845542	-0.0219641	-0.0233139	-0.00447734	0.000348833	-0.0140871	0.00336345	0.053917	0.0526455
-0.00869211	-0.0085967	-0.0201313	-0.0273635	0.0565008	0.000230695	0.0751193	-0.00207292	-0.0813852	-0.0219358	-0.0246599	-0.00818205	-0.000475851	-0.0128587	0.0034334	0.0537131	0.0556454
-0.0093782	-0.00849442	-0.0214736	-0.027761	0.0576564	-0.00140516	0.0748819	-0.000494584	-0.0790604	-0.0208191	-0.0240555	-0.0110836	0.00183304	-0.0137998	0.00681325	0.0567975	0.0588834
-0.00989628	-0.00864599	-0.023017	-0.0275509	0.059931	-0.00156623	0.0744675	0.00136389	-0.0768686	-0.0199077	-0.0222691	-0.0138067	0.00390358	-0.0150552	0.00933756	0.0601247	0.0602351
-0.0103781	-0.00882688	-0.0242492	-0.027185	0.062343	-0.00045746	0.0737353	0.00298617	-0.0741729	-0.0195828	-0.0204783	-0.0168434	0.00386698	-0.0153343	0.00969044	0.0601478	0.0593704
-0.0108819	-0.00904402	-0.0250746	-0.0271543	0.0640578	0.000935794	0.0736665	0.00428735	-0.0717729	-0.0192807	-0.0189684	-0.0196976	0.00320211	-0.0146126	0.0080421	0.0586421	0.0561873
-0.0113493	-0.00938545	-0.0255818	-0.0275052	0.0653454	0.00166607	0.0741329	0.00508868	-0.0697752	-0.0183585	-0.0178318	-0.0222135	0.00215096	-0.0135921	0.00745919	0.0558223	0.0514894
-0.011692	-0.00978637	-0.0259171	-0.0279691	0.0665537	0.00141592	0.0749987	0.00556624	-0.0679007	-0.0176175	-0.0167092	-0.0249478	0.000974081	-0.0131811	0.0079578	0.0522751	0.0459798
-0.0118909	-0.0101526	-0.0261333	-0.0281908	0.0682697	0.000163574	0.0754404	0.00563943	-0.0657872	-0.0172043	-0.0156865	-0.0280449	-0.000292646	-0.0135716	0.00822705	0.0479805	0.0404159
-0.0119041	-0.0103741	-0.0262712	-0.0282501	0.070423	-0.00163108	0.0751239	0.00561163	-0.0635265	-0.0169104	-0.0153714	-0.0317351	-0.00107342	-0.0133327	0.00668425	0.0434133	0.0361459
-0.011693	-0.0105723	-0.0265182	-0.0283426	0.0727385	-0.0038078	0.0741256	0.005443	-0.0614741	-0.0170409	-0.016081	-0.0353054	-0.00256207	-0.0112415	0.00474617	0.0385694	0.0332926
-0.0113338	-0.010683	-0.0267463	-0.0282993	0.0746964	-0.00576859	0.0725789	0.0053078	-0.0596564	-0.0169658	-0.0176176	-0.0389379	-0.00439563	-0.00798286	0.00233581	0.0343367	0.0307144
-0.010908	-0.0108557	-0.0268356	-0.0283802	0.07637	-0.00734069	0.0711803	0.00523872	-0.0581642	-0.0167	-0.0195539	-0.041746	-0.00597528	-0.00510883	-0.000345033	0.0308498	0.0268609
-0.0104241	-0.0111071	-0.0271079	-0.0283575	0.0774185	-0.00879226	0.0698461	0.00472325	-0.0570379	-0.016757	-0.021705	-0.0440895	-0.00692186	-0.00229661	-0.00277872	0.0263924	0.0224674
-0.00987409	-0.0113424	-0.0274965	-0.0284164	0.0782832	-0.0100548	0.0687478	0.0043025	-0.0565588	-0.0170176	-0.024247	-0.0449476	-0.00710573	0.000221717	-0.00549357	0.0222776	0.0175338
-0.00922062	-0.0114845	-0.0280423	-0.0285577	0.0790487	-0.0111279	0.0680611	0.00384133	-0.0563689	-0.0176277	-0.0265881	-0.0443506	-0.00669057	0.00157959	-0.00803198	0.0176843	0.0119371
-0.00841933	-0.0115412	-0.0285822	-0.0287927	0.0798065	-0.0120502	0.0672825	0.00356992	-0.0563841	-0.0181405	-0.0285926	-0.0433731	-0.00530182	0.0029228	-0.0119412	0.0115767	0.00534671
-0.00747758	-0.011427	-0.0290595	-0.0288377	0.0803669	-0.0126944	0.065784	0.00343429	-0.0558626	-0.018797	-0.0299279	-0.043424	-0.00291447	0.00426948	-0.0170859	0.00290451	-0.001502
-0.00632249	-0.0112513	-0.0293676	-0.029111	0.0815161	-0.013101	0.0638966	0.00356452	-0.0549217	-0.0194092	-0.0307663	-0.0430403	-0.000468118	0.00477444	-0.0218399	-0.00736142	-0.00878363
-0.00489241	-0.0110654	-0.0296106	-0.0297089	0.0834203	-0.0133398	0.0619073	0.00402745	-0.0539413	-0.0204119	-0.0312946	-0.0420675	0.00187316	0.00515214	-0.0259208	-0.0183142	-0.0163316
-0.00317992	-0.0108549	-0.0298239	-0.0304997	0.0857187	-0.0135371	0.0600297	0.00462701	-0.0527944	-0.0220978	-0.0316708	-0.0403335	0.00392935	0.0052899	-0.028735	-0.0293182	-0.024218
-0.00122211	-0.0106391	-0.0299542	-0.0314471	0.0881532	-0.0136553	0.0586353	0.00515694	-0.0516576	-0.0240292	-0.0318451	-0.0377698	0.00594826	0.00503606	-0.0299237	-0.0394273	-0.0315232
0.00084826	-0.010487	-0.0300482	-0.0321408	0.0903022	-0.0137432	0.0575952	0.00560885	-0.050677	-0.0261091	-0.031485	-0.0359199	0.00858741	0.0052437	-0.0304581	-0.0492593	-0.0376463
0.00294106	-0.0103022	-0.0300446	-0.0326166	0.0919547	-0.0134311	0.0570326	0.00621688	-0.0499948	-0.028363	-0.0310375	-0.0345432	0.0119583	0.00593031	-0.0307369	-0.0575711	-0.0422168
0.0048876	-0.0101729	-0.0300986	-0.0324089	0.0933987	-0.01269	0.0567286	0.00695015	-0.0502466	-0.0305523	-0.0311515	-0.033268	0.0157752	0.00752068	-0.03161	-0.063665	-0.0457948
0.00661036	-0.010213	-0.0303764	-0.0313787	0.0941705	-0.0116337	0.0564448	0.00752105	-0.0518227	-0.0327816	-0.0316397	-0.0319777	0.0200159	0.00975456	-0.0335225	-0.068497	-0.0490234
0.00807993	-0.0102268	-0.0307427	-0.0301819	0.094281	-0.0101674	0.0561358	0.00836332	-0.0549332	-0.0347901	-0.0320116	-0.0303331	0.0248748	0.0121985	-0.0364618	-0.0716219	-0.0506531
0.00931312	-0.0101323	-0.0308104	-0.0297003	0.093613	-0.00875588	0.056049	0.00944432	-0.0587947	-0.0365303	-0.0319154	-0.0275618	0.0300241	0.0129072	-0.0384831	-0.0732232	-0.0510464
0.0102948	-0.0098742	-0.0305925	-0.029897	0.0925181	-0.00787138	0.0563095	0.0106821	-0.0626351	-0.038118	-0.0310003	-0.0239907	0.0347008	0.0123194	-0.0379376	-0.0734725	-0.0509092
0.0110473	-0.00935507	-0.030139	-0.0307315	0.0911356	-0.00767864	0.0567724	0.0115581	-0.0654329	-0.0390494	-0.0295518	-0.0200098	0.0378439	0.0102855	-0.0334867	-0.07301	-0.0502815
0.0116085	-0.00864823	-0.0296129	-0.0317691	0.0894213	-0.00791583	0.0568103	0.012019	-0.0668478	-0.0394781	-0.0276124	-0.0168103	0.0395689	0.00725958	-0.025643	-0.0720942	-0.0490633
0.0119266	-0.0079286	-0.0291678	-0.0324613	0.087802	-0.00817599	0.0560994	0.0122398	-0.067742	-0.0397691	-0.0261392	-0.0156277	0.0409428	0.00446285	-0.0178846	-0.070022	-0.0465484
0.0120213	-0.00739399	-0.0289919	-0.0325896	0.0863907	-0.00806591	0.0547933	0.0121725	-0.069093	-0.0397496	-0.0250684	-0.0157851	0.0422062	0.00102293	-0.0114152	-0.0658568	-0.0430068
0.0119787	-0.00708117	-0.0289814	-0.0324386	0.0847101	-0.00726837	0.0533127	0.0114102	-0.0709681	-0.0394996	-0.024209	-0.0161497	0.0431998	-0.00368363	-0.00599994	-0.0606054	-0.0392822
0.0118667	-0.00687913	-0.0288068	-0.032173	0.0829673	-0.00585712	0.0522944	0.0103398	-0.0735197	-0.0390088	-0.0234989	-0.0153475	0.0434302	-0.00745042	-0.0014795	-0.0551718	-0.0356027
0.0116969	-0.00675417	-0.0281475	-0.0319108	0.0805502	-0.00432223	0.0516289	0.00914186	-0.0760852	-0.0381696	-0.0226165	-0.0138147	0.0434543	-0.00974919	0.0023108	-0.0509129	-0.0329301
0.01145	-0.00670076	-0.0270391	-0.0317873	0.0778035	-0.00296678	0.0512118	0.00804558	-0.0783199	-0.0367874	-0.0216516	-0.0117383	0.0433097	-0.0114958	0.00606304	-0.0477819	-0.0315397
0.0111112	-0.00675158	-0.0259055	-0.0315307	0.0752936	-0.00186464	0.050823	0.0070398	-0.0803525	-0.0349895	-0.0208858	-0.0102401	0.0431025	-0.0119118	0.00879558	-0.0453779	-0.0308072
0.0106929	-0.00692704	-0.0250047	-0.0310572	0.0730228	-0.000931827	0.0506364	0.00572842	-0.081997	-0.0330811	-0.0203392	-0.0100213	0.0425611	-0.010917	0.0101194	-0.0433935	-0.0306322
0.0102164	-0.00715595	-0.0243051	-0.0305465	0.0710194	0.000146785	0.0509414	0.00416842	-0.0834159	-0.0311748	-0.0196992	-0.0107158	0.041686	-0.00934549	0.0104476	-0.0402552	-0.0311429
0.00967773	-0.00748444	-0.0239528	-0.0298927	0.0694229	0.00105926	0.0523113	0.00229545	-0.0849059	-0.0289015	-0.0187007	-0.0112137	0.0405902	-0.00776769	0.0100376	-0.0361663	-0.0305029
0.00905496	-0.00770205	-0.0236175	-0.0292681	0.0683303	0.00211185	0.054381	0.000335235	-0.0864593	-0.0259643	-0.0174152	-0.0103691	0.0387273	-0.00733438	0.00975725	-0.0297719	-0.0285402
0.00832094	-0.00782069	-0.0231723	-0.0286644	0.0669509	0.00339932	0.0561649	-0.00147998	-0.0881024	-0.0235573	-0.0157426	-0.00956295	0.0368164	-0.00721062	0.0102533	-0.0212572	-0.0263602
0.00741941	-0.00794379	-0.0227047	-0.0282932	0.0657757	0.00452121	0.0582449	-0.00288692	-0.0898578	-0.0214483	-0.0144405	-0.00844569	0.034948	-0.00717831	0.0106958	-0.0110135	-0.0225501
0.00628968	-0.00807909	-0.0222185	-0.0280476	0.0646893	0.00544123	0.0607435	-0.00384531	-0.0913562	-0.0199329	-0.0135148	-0.00666163	0.0325498	-0.00875142	0.011837	0.000937951	-0.0177972
0.00486954	-0.00835903	-0.0217308	-0.0276784	0.0635052	0.00580373	0.0634267	-0.00468806	-0.0926003	-0.0186969	-0.0129931	-0.00465421	0.0298758	-0.0117395	0.0131651	0.0131604	-0.0127713
0.00314398	-0.00870246	-0.021334	-0.0272486	0.0620923	0.00562343	0.0662598	-0.00559199	-0.093418	-0.0181384	-0.0128498	-0.00314559	0.0268196	-0.014988	0.0138655	0.0250555	-0.00714987
0.0011436	-0.00899355	-0.0209452	-0.0269989	0.060615	0.00514433	0.069209	-0.00648558	-0.0934678	-0.0178474	-0.0128986	-0.00172274	0.0230231	-0.0193043	0.0150826	0.036867	-0.0015794
-0.00112063	-0.0092943	-0.0207278	-0.0265862	0.0597118	0.00424038	0.0719363	-0.00717182	-0.0937598	-0.0180803	-0.0129063	-0.00146256	0.019467	-0.0208953	0.0153899	0.0468663	0.00466997
-0.00347035	-0.00941871	-0.0202399	-0.0263354	0.0590154	0.00322926	0.0747457	-0.00791364	-0.0938049	-0.017872	-0.0126565	-0.00113946	0.0157775	-0.02153	0.0145369	0.0539349	0.0107729
-0.00098519	-0.00050693	0.00377367	0.00557592	0.0028199	-0.0101076	0.000276947	-0.0136885	-0.0171589	-0.0150607	-0.0391432	-0.000950616	-0.0296938	-0.00861663	-0.0319806	0.0277291	-0.00798953
-0.00104327	-0.000917535	0.00445999	0.00390054	0.00242384	-0.00817654	0.000692498	-0.0131309	-0.0183933	-0.0161434	-0.0387392	-0.000381129	-0.0282545	-0.00990075	-0.0291338	0.0262675	-0.00848468
-0.00167759	-0.00123184	0.00521425	0.00162413	0.00158511	-0.00657127	0.00171442	-0.0123259	-0.0194071	-0.0179488	-0.0384713	-0.000930954	-0.0262839	-0.00860274	-0.0294798	0.0253186	-0.00794051
-0.00252896	-0.00123669	0.00589317	-0.000986828	-8.06149e-05	-0.00624317	0.00204246	-0.0112107	-0.0193848	-0.0196662	-0.0391174	-0.00244975	-0.0243643	-0.00585702	-0.0319385	0.0237051	-0.00733711
-0.00320893	-0.000865899	0.00616143	-0.00302185	-0.00193597	-0.00700796	0.00164992	-0.0104819	-0.0192279	-0.0213988	-0.0403447	-0.00404941	-0.0226608	-0.0013826	-0.0366455	0.0216491	-0.00641928
-0.00352594	-0.000291889	0.00623396	-0.00420405	-0.00323359	-0.00754298	0.000385988	-0.0108188	-0.0193102	-0.0222938	-0.0417647	-0.0048209	-0.02238	0.00289477	-0.0419543	0.0185377	-0.00568264
-0.00348343	0.000243887	0.00616856	-0.00474723	-0.00375286	-0.00679494	-0.00147817	-0.0120745	-0.0201692	-0.0227678	-0.0432936	-0.00577775	-0.0235229	0.00681803	-0.0481324	0.0150814	-0.00494112
-0.00316285	0.00067853	0.00618171	-0.00516647	-0.00356101	-0.00507053	-0.00347385	-0.0137101	-0.0212635	-0.0230031	-0.0447966	-0.00729199	-0.0261535	0.00922045	-0.0536862	0.0120514	-0.00527133
-0.00264948	0.000981355	0.00630242	-0.00564965	-0.00273465	-0.00341863	-0.00504135	-0.014937	-0.0221152	-0.0230075	-0.0456097	-0.00949603	-0.0293119	0.010772	-0.058214	0.0104529	-0.00704113
-0.00197636	0.00112679	0.00645736	-0.00603223	-0.00165314	-0.00274198	-0.0060606	-0.0157216	-0.0221186	-0.0222366	-0.0456869	-0.0120499	-0.0324569	0.0124252	-0.0612038	0.00946806	-0.00984651
-0.0011513	0.00114875	0.00651201	-0.00607554	-0.000614478	-0.0031036	-0.00672985	-0.0161099	-0.0212857	-0.0208446	-0.0454459	-0.0146241	-0.0343357	0.0138	-0.0630072	0.00889345	-0.0124146
-0.000163283	0.00108069	0.00640613	-0.00561391	0.000240673	-0.00414895	-0.00723794	-0.0162808	-0.0202714	-0.0197737	-0.0454661	-0.0166721	-0.0353598	0.0145063	-0.0637446	0.00815505	-0.0150746
0.000927122	0.00103619	0.00622596	-0.00470666	0.000930568	-0.0051027	-0.00787663	-0.0162668	-0.0194408	-0.0189545	-0.0459713	-0.0182457	-0.0362763	0.0141861	-0.063921	0.00747169	-0.017619
0.0020407	0.00103124	0.00606204	-0.0036896	0.00161313	-0.00559287	-0.00853688	-0.0160105	-0.0190441	-0.0178664	-0.046533	-0.0195896	-0.0373239	0.0135997	-0.0639351	0.00652079	-0.0196923
0.00312416	0.00112655	0.00587416	-0.0024745	0.00170737	-0.00573423	-0.00922954	-0.0159164	-0.0188098	-0.0166744	-0.0462292	-0.0212419	-0.0384893	0.0128448	-0.063566	0.00458932	-0.0216576
0.00408456	0.00132289	0.0058358	-0.00105436	0.00134965	-0.0055059	-0.0100484	-0.0156522	-0.0187956	-0.0152953	-0.0449601	-0.0233952	-0.0389914	0.0122622	-0.0632301	0.00266842	-0.0232228
0.00483122	0.00158488	0.00596052	0.00062091	0.000556103	-0.00503692	-0.0109096	-0.01515	-0.0187979	-0.0142642	-0.0430138	-0.0260441	-0.0387769	0.0123999	-0.0628437	0.000889458	-0.0238072
0.00536933	0.00180084	0.00640427	0.00192463	-6.05977e-05	-0.00438308	-0.0114451	-0.0142042	-0.0190746	-0.013145	-0.0411375	-0.0275372	-0.0387568	0.0136818	-0.0622486	0.000123638	-0.0239692
0.00566558	0.00198902	0.00712517	0.00262242	-0.000338873	-0.00353938	-0.0115623	-0.012956	-0.0194826	-0.0120988	-0.0393618	-0.027503	-0.0390706	0.0154086	-0.0609504	0.00061076	-0.0238687
0.00567655	0.00209312	0.00796892	0.00296598	-0.000320092	-0.00281295	-0.0113685	-0.0116621	-0.0200847	-0.0114672	-0.0376546	-0.0266336	-0.0390031	0.0176665	-0.0593751	0.00196254	-0.0236921
0.00542146	0.00209175	0.00886943	0.00301946	-0.000212938	-0.00237375	-0.0110779	-0.0104423	-0.0205421	-0.0113705	-0.036064	-0.0252915	-0.0382353	0.0197331	-0.0579576	0.00402673	-0.0235323
0.00495853	0.00203596	0.00963149	0.00276803	-0.000193392	-0.00207873	-0.0107922	-0.00919321	-0.020429	-0.0118227	-0.034901	-0.0234725	-0.0370534	0.0212175	-0.056809	0.00654637	-0.0233971
0.00435437	0.00193076	0.00998564	0.00233643	-0.000319004	-0.0017484	-0.010599	-0.00795032	-0.0195764	-0.0126194	-0.034233	-0.0215453	-0.0353267	0.0211809	-0.0559326	0.0095619	-0.0229547
0.00371157	0.00184376	0.00974291	0.00175069	-0.000146224	-0.0014964	-0.0104198	-0.00678618	-0.0182752	-0.0138666	-0.0338818	-0.0193838	-0.0335194	0.020171	-0.0551419	0.0127569	-0.0219492
0.00318134	0.00198625	0.00910748	0.00103388	0.000342561	-0.0014808	-0.010153	-0.00569784	-0.0165339	-0.0156048	-0.0334064	-0.017068	-0.0320242	0.0178455	-0.0539575	0.0162278	-0.0209102
0.00286901	0.0023577	0.00837469	0.000597782	0.000700392	-0.00208887	-0.0101115	-0.00518556	-0.0140503	-0.0179537	-0.0324438	-0.016198	-0.0304961	0.0146932	-0.052295	0.0187213	-0.0192867
0.00284126	0.00278574	0.00785729	0.000520812	0.00106189	-0.00312751	-0.00984613	-0.00555203	-0.0108616	-0.0205425	-0.0310693	-0.0161356	-0.0302126	0.0107148	-0.0494807	0.020634	-0.0179707
0.0030163	0.0031815	0.0075218	0.00123386	0.00158135	-0.00393765	-0.00924115	-0.00670962	-0.00753748	-0.022305	-0.0296603	-0.0169531	-0.0313969	0.00657297	-0.0458574	0.0222026	-0.0171265
0.00328771	0.0035146	0.00734443	0.00277529	0.00209091	-0.00407847	-0.00820197	-0.00831935	-0.00484211	-0.0226506	-0.0285545	-0.0181336	-0.0332657	0.00250689	-0.0423476	0.0243202	-0.0176241
0.00355706	0.00376782	0.00728844	0.00474888	0.00267373	-0.00368127	-0.00679311	-0.00970954	-0.00369378	-0.0220681	-0.0275436	-0.0197275	-0.0344899	-0.000646551	-0.0399442	0.0282115	-0.0186671
0.00378522	0.00384944	0.00730505	0.00662168	0.00327837	-0.003554	-0.00500833	-0.0105466	-0.00412641	-0.0210298	-0.026441	-0.0214082	-0.0351343	-0.00243563	-0.0385315	0.0331385	-0.0191625
0.00387462	0.00374619	0.00751386	0.00813271	0.00398012	-0.00403936	-0.0030793	-0.0106404	-0.00549284	-0.0196215	-0.0252309	-0.023034	-0.0355486	-0.00331976	-0.0368019	0.0380316	-0.0188079
0.00374012	0.00345596	0.00798418	0.00943584	0.00454427	-0.00498164	-0.00132794	-0.0101249	-0.00712349	-0.0181247	-0.024267	-0.0245648	-0.035716	-0.00377965	-0.0344763	0.0429316	-0.0182445
0.00338796	0.00304051	0.00868283	0.0106443	0.00497551	-0.00611659	-7.76465e-05	-0.0091521	-0.00892275	-0.0164879	-0.0239794	-0.025496	-0.0360946	-0.00356909	-0.0329332	0.0476782	-0.018206
0.00289246	0.00257666	0.00940163	0.0116959	0.00490877	-0.00719571	0.000820595	-0.00830052	-0.0111298	-0.0153892	-0.0242374	-0.0251883	-0.0364728	-0.00294144	-0.0332243	0.0514963	-0.0178729
0.00225051	0.00220865	0.0100502	0.012802	0.00452915	-0.00783598	0.00129946	-0.0078056	-0.0139169	-0.0145789	-0.0251101	-0.0234378	-0.036609	-0.00154014	-0.0354403	0.0541327	-0.0164675
0.00145087	0.00188472	0.0105861	0.0138578	0.00399227	-0.00803413	0.00143388	-0.00788187	-0.0168501	-0.0135725	-0.0266915	-0.020659	-0.0361725	0.000397175	-0.039116	0.0547365	-0.0141261
0.000497367	0.00157453	0.0110194	0.0146693	0.00345887	-0.00796149	0.0014001	-0.00832367	-0.0194973	-0.0123887	-0.0289155	-0.0170769	-0.0353233	0.00205098	-0.0430531	0.0542703	-0.0122664
-0.000555561	0.00124713	0.0113751	0.0148444	0.00296795	-0.00777404	0.00130464	-0.00881317	-0.0214777	-0.0111218	-0.0309107	-0.0130107	-0.0338989	0.00207447	-0.0461837	0.054429	-0.0116381
-0.00161635	0.000903911	0.0115195	0.0145492	0.0023599	-0.00781137	0.00132689	-0.00948394	-0.0224641	-0.00985986	-0.032095	-0.00910591	-0.0325092	0.0005444	-0.0482597	0.0547365	-0.012068
-0.00261095	0.000609337	0.0114025	0.0139578	0.00179326	-0.00811678	0.0016131	-0.0101684	-0.0223911	-0.00839027	-0.0325912	-0.00594859	-0.0312131	-0.00123361	-0.049953	0.055018	-0.0130679
-0.00343604	0.000325614	0.0109441	0.0130444	0.00144362	-0.00870253	0.00228246	-0.0108765	-0.0214321	-0.00770826	-0.0326704	-0.00349094	-0.0301919	-0.00275834	-0.0507539	0.0547417	-0.0139897
-0.00407473	0.000216697	0.0101619	0.0119209	0.00182658	-0.00942723	0.00341733	-0.0114988	-0.0199073	-0.00765228	-0.0330457	-0.00097487	-0.0301197	-0.00356706	-0.0511218	0.0544294	-0.0140843
-0.00451898	0.000203946	0.00907214	0.0110869	0.00240134	-0.0103212	0.0046166	-0.0124318	-0.0179081	-0.00794628	-0.0334989	0.000702573	-0.0303146	-0.00381857	-0.0513346	0.0524995	-0.0135919
-0.00470744	0.000265547	0.00795052	0.0103086	0.00306232	-0.0111217	0.00564906	-0.0132686	-0.0159122	-0.00827107	-0.0339015	0.00187118	-0.0305894	-0.00387488	-0.0511157	0.0501841	-0.0131393
-0.00463163	0.000362316	0.00685551	0.00973732	0.00371024	-0.0118975	0.00632113	-0.0139562	-0.014131	-0.00861812	-0.0345387	0.00237932	-0.0310652	-0.00350953	-0.0506566	0.0476375	-0.0124775
-0.00429427	0.000424017	0.00584034	0.00947125	0.00419635	-0.0125922	0.00648284	-0.0145378	-0.012716	-0.00889235	-0.0352993	0.002324	-0.0316236	-0.00303309	-0.0501281	0.0446266	-0.0118153
-0.00373321	0.000385553	0.00498581	0.00926218	0.00454459	-0.0130094	0.00573825	-0.0148466	-0.0118281	-0.00925183	-0.0365313	0.00169201	-0.0317726	-0.00204237	-0.0488768	0.0404246	-0.0100066
-0.00298192	0.000262755	0.00435051	0.00880863	0.00476969	-0.0129592	0.00452411	-0.0146351	-0.011471	-0.00978802	-0.0380656	0.00175486	-0.0317315	-0.00149065	-0.0459807	0.0362455	-0.00774247
-0.00212711	5.5791e-05	0.00397086	0.00812168	0.0045113	-0.0126518	0.0034028	-0.0142327	-0.0112599	-0.0103057	-0.0390005	0.00254821	-0.0314282	-0.00274367	-0.0416506	0.0316199	-0.00649973
-0.0012996	-0.000312161	0.00379037	0.00724233	0.00399218	-0.0122605	0.00249566	-0.0137348	-0.0119082	-0.0111395	-0.0391165	0.00324859	-0.0304221	-0.00490045	-0.0365713	0.0271333	-0.00650913
-0.128179	-0.00721912	-0.0490525	-0.00209571	-0.00943527	-0.0177261	0.0152064	-0.0303347	-0.00809267	-0.000242193	0.0109914	0.0230794	0.0263634	0.103794	-0.00538837	0.0508192	0.0142243
-0.124829	-0.00829824	-0.0495147	-0.00348551	-0.00768325	-0.0152422	0.00872355	-0.0251571	-0.00729579	-0.00878334	0.00691827	0.025077	0.025152	0.100552	-0.0016703	0.0487737	0.0162588
-0.122259	-0.00929468	-0.0486324	-0.0037944	-0.00603744	-0.0149947	0.00437114	-0.0196659	-0.00545057	-0.0138604	0.00174784	0.0298001	0.0244145	0.0941184	0.000203951	0.0492162	0.0219056
-0.119007	-0.0109717	-0.0485936	-0.00141023	-0.00565158	-0.0159524	0.00143251	-0.0145199	-0.00322232	-0.0187776	-0.00378887	0.0351508	0.0245532	0.0810337	0.0038024	0.0493756	0.0206687
-0.114695	-0.0126058	-0.0509762	0.00437294	-0.00295915	-0.0158814	-0.00100685	-0.0105045	6.59464e-06	-0.0232869	-0.00703909	0.0367635	0.0276135	0.0653859	0.00495567	0.0471176	0.0155904
-0.109375	-0.0136622	-0.0543724	0.0118296	0.000997283	-0.0141519	-0.00281191	-0.00817855	0.0030896	-0.0286543	-0.006608	0.0346125	0.0327877	0.052588	0.00677537	0.0424909	0.0114741
-0.103446	-0.0140315	-0.0564626	0.0194103	0.00442971	-0.0120219	-0.00451126	-0.0062875	0.00517944	-0.0335054	-0.00554153	0.0307421	0.0382493	0.0432668	0.0106396	0.0374487	0.0105686
-0.0974605	-0.0139061	-0.0572833	0.0269786	0.00753052	-0.011813	-0.00640696	-0.00502316	0.00605224	-0.0360591	-0.00607772	0.0276974	0.0425966	0.0342476	0.0140885	0.0328706	0.0135983
-0.09138	-0.0132737	-0.0578877	0.0347295	0.0101735	-0.0133204	-0.00852298	-0.0045416	0.00542224	-0.0375792	-0.00765294	0.0258347	0.044248	0.0264967	0.0178925	0.0305328	0.0191788
-0.0850915	-0.0121385	-0.0587572	0.0425863	0.0120159	-0.015036	-0.0105328	-0.0046679	0.00443687	-0.0379349	-0.00907822	0.0232451	0.0447214	0.0204376	0.02207	0.0294326	0.0248384
-0.0786953	-0.0110162	-0.0599774	0.0502192	0.0137689	-0.0166439	-0.0119855	-0.00521237	0.00440741	-0.0376732	-0.0100421	0.0201042	0.0452062	0.0141228	0.0270545	0.0283499	0.0286278
-0.0722682	-0.0102357	-0.0612543	0.0574959	0.0158612	-0.0187506	-0.0129004	-0.00671873	0.00553764	-0.0373518	-0.0104005	0.0175026	0.0457979	0.00629861	0.0327279	0.02784	0.031417
-0.0659331	-0.00969298	-0.0622945	0.0644722	0.0184179	-0.0216436	-0.0137275	-0.0087012	0.00741792	-0.036925	-0.0104375	0.0156068	0.0462678	-0.00313336	0.0382622	0.0278748	0.0339896
-0.0597718	-0.00922428	-0.0632197	0.0712286	0.0207864	-0.0250388	-0.0149798	-0.0107116	0.00942675	-0.0364014	-0.0104259	0.0132197	0.0477229	-0.012187	0.0418504	0.0270483	0.0373643
-0.0537468	-0.00872821	-0.064172	0.0776267	0.0230384	-0.0281658	-0.0164166	-0.0123545	0.0110487	-0.0360663	-0.0104508	0.0112453	0.049643	-0.0201155	0.0440355	0.0257693	0.0404458
-0.0478887	-0.00826093	-0.0651788	0.0838323	0.0255229	-0.030852	-0.0176345	-0.0133502	0.0119698	-0.0357269	-0.0102854	0.00935893	0.0520387	-0.0260789	0.0448714	0.0235984	0.0422387
-0.0422097	-0.00783817	-0.0660671	0.0895847	0.0284201	-0.0330826	-0.0186008	-0.0137189	0.0125068	-0.0352252	-0.0100474	0.00776189	0.0544875	-0.0302085	0.0442717	0.0207583	0.0439085
-0.0366819	-0.00759884	-0.0670567	0.0951977	0.0306506	-0.0354387	-0.0197754	-0.0143552	0.0134544	-0.0352825	-0.00952786	0.00579052	0.0574956	-0.0333404	0.0421589	0.0156403	0.045566
-0.0312979	-0.0074323	-0.0682171	0.100802	0.0320064	-0.0378154	-0.0213887	-0.0150324	0.0150141	-0.0354066	-0.00919969	0.00376306	0.0618348	-0.0359395	0.0385399	0.00924787	0.0468275
-0.0259941	-0.00740352	-0.069546	0.106243	0.0329109	-0.0399254	-0.0237809	-0.0156352	0.016854	-0.0356315	-0.00905988	0.00116603	0.0674829	-0.0383497	0.0334562	0.00169571	0.0472728
-0.0206881	-0.00757482	-0.0709072	0.111284	0.0335432	-0.0414031	-0.0267161	-0.0159682	0.0188227	-0.0360368	-0.00914387	-0.00217019	0.0733164	-0.0410845	0.0263385	-0.00672669	0.0460238
-0.0153809	-0.00776877	-0.0720203	0.116077	0.0335588	-0.0421842	-0.0300142	-0.0159731	0.0209325	-0.0363385	-0.00928681	-0.00619548	0.0782765	-0.0446275	0.0178338	-0.0156627	0.0430021
-0.0101187	-0.00789619	-0.0728324	0.120911	0.0331253	-0.0423241	-0.0335313	-0.0160247	0.0224565	-0.03625	-0.00908047	-0.0108742	0.0808565	-0.0487853	0.00917429	-0.0243891	0.0385516
-0.00507209	-0.00792836	-0.0733626	0.126712	0.0319655	-0.0420405	-0.037671	-0.0162778	0.0231741	-0.0355457	-0.00844178	-0.0177864	0.0817416	-0.0518868	9.83467e-05	-0.0336829	0.0343318
-0.000301295	-0.00800832	-0.0733512	0.133464	0.0304205	-0.0407204	-0.0419984	-0.0164749	0.0224539	-0.0343536	-0.0072331	-0.0256742	0.0798193	-0.0542123	-0.00773016	-0.0418701	0.0286412
0.00407809	-0.00805023	-0.0724916	0.140719	0.0278606	-0.0372832	-0.0461468	-0.0162666	0.019792	-0.0327238	-0.00587509	-0.0344103	0.0749049	-0.0564409	-0.0140012	-0.0481404	0.0208995
0.00778644	-0.00830522	-0.0708389	0.147981	0.0237945	-0.0313728	-0.0497956	-0.0152349	0.0142664	-0.0307511	-0.00442393	-0.043742	0.066642	-0.0586572	-0.0183622	-0.0530252	0.0120465
0.0104182	-0.00910643	-0.0683452	0.154924	0.0177407	-0.0226116	-0.0529084	-0.0132377	0.00478223	-0.0275383	-0.00347931	-0.0531663	0.0553661	-0.0595266	-0.0221658	-0.0569179	0.00335311
0.011554	-0.0106741	-0.0645935	0.160645	0.00939712	-0.0108849	-0.0555833	-0.010723	-0.00884468	-0.022237	-0.0039476	-0.0608358	0.0420193	-0.0589631	-0.026468	-0.0595083	-0.0051386
0.01084	-0.0129552	-0.059303	0.164151	-0.00119796	0.00345328	-0.0580445	-0.00787817	-0.0256866	-0.0150069	-0.00595554	-0.0667139	0.0296367	-0.0551978	-0.0319204	-0.0614155	-0.012869
0.00797485	-0.0158404	-0.0524679	0.164643	-0.013351	0.0192233	-0.0603725	-0.00475833	-0.0439186	-0.00698893	-0.00923831	-0.0709524	0.0204478	-0.0467072	-0.0382415	-0.0630003	-0.0204053
0.00288765	-0.0189413	-0.0443727	0.161367	-0.0262782	0.0353373	-0.0618679	-0.000929998	-0.0612096	0.00100061	-0.0133867	-0.0722582	0.0155687	-0.0344991	-0.0435684	-0.063398	-0.0289426
-0.00429224	-0.0219099	-0.035648	0.15401	-0.0393016	0.0508272	-0.0619584	0.00391892	-0.0751531	0.00825331	-0.017592	-0.0709776	0.0157311	-0.0196764	-0.0462304	-0.0624481	-0.0401292
-0.0132848	-0.0245304	-0.0272169	0.143161	-0.0516399	0.0645267	-0.0601758	0.010112	-0.0838784	0.013735	-0.0210481	-0.068978	0.0203008	-0.00333425	-0.0447817	-0.0600437	-0.0544313
-0.0236553	-0.0264317	-0.0196101	0.128991	-0.0628433	0.0755008	-0.0556934	0.0169569	-0.0856459	0.0175665	-0.0233988	-0.0658098	0.0273964	0.00903444	-0.0358021	-0.054888	-0.0698646
-0.0350936	-0.027532	-0.0136017	0.112578	-0.0724547	0.0824732	-0.0485233	0.0232259	-0.0813318	0.0199404	-0.0248802	-0.0623791	0.0362075	0.0157468	-0.0193983	-0.0465974	-0.0833838
-0.0473219	-0.0277961	-0.00952969	0.0951561	-0.0799186	0.0848163	-0.038667	0.0280162	-0.0728986	0.0210014	-0.0259716	-0.0595372	0.0448407	0.0176181	0.000126316	-0.0336102	-0.0937907
-0.0598855	-0.0275152	-0.00766306	0.0779689	-0.0845839	0.0823728	-0.0263963	0.0307411	-0.0619843	0.0204536	-0.0257499	-0.0572187	0.0502689	0.016866	0.0182066	-0.0159476	-0.100548
-0.0723026	-0.0266415	-0.00793963	0.0622324	-0.0863433	0.0761823	-0.0124974	0.0313775	-0.0496829	0.0188702	-0.0237431	-0.0541751	0.0512991	0.0154896	0.032957	0.0052746	-0.102706
-0.0840757	-0.0250991	-0.0099118	0.0486916	-0.0860002	0.0681371	0.00190602	0.029774	-0.0372249	0.0170686	-0.0200941	-0.0491563	0.049189	0.014195	0.0429015	0.028474	-0.0998832
-0.094845	-0.0232506	-0.0130034	0.0378165	-0.0839769	0.059019	0.0155183	0.0263537	-0.0257653	0.0159939	-0.0154876	-0.0430458	0.0461923	0.0143205	0.0464481	0.0495774	-0.0918966
-0.104337	-0.0211283	-0.0162308	0.0293995	-0.0805065	0.04921	0.027958	0.0212455	-0.0150855	0.0163136	-0.0103646	-0.0355813	0.0417693	0.014479	0.0450642	0.0673985	-0.0818162
-0.112459	-0.0188052	-0.0192709	0.0238582	-0.0757436	0.0382053	0.0390523	0.0147897	-0.005932	0.0171751	-0.00445723	-0.0295376	0.0367902	0.0166251	0.0403964	0.0800487	-0.0722458
-0.119177	-0.0163716	-0.0220783	0.0206252	-0.0691775	0.0258204	0.0480559	0.00745758	0.000770343	0.0184096	0.00078183	-0.0255526	0.0318864	0.0230843	0.0338914	0.0872816	-0.062348
-0.124455	-0.0137916	-0.0248119	0.0183703	-0.0619791	0.0133487	0.0538543	-0.000599362	0.00596311	0.0190605	0.00490456	-0.0207894	0.0293368	0.0347962	0.0265524	0.0895509	-0.0512462
-0.128407	-0.011159	-0.0274637	0.016275	-0.0537809	0.0021783	0.0553019	-0.00906835	0.00912073	0.0191819	0.00804323	-0.0143167	0.0305641	0.0532646	0.0184693	0.0877272	-0.0376908
-0.131047	-0.00890635	-0.0305369	0.013451	-0.045164	-0.00708534	0.0526485	-0.0167562	0.00971534	0.0181342	0.0103598	-0.00677021	0.0323903	0.076423	0.00966937	0.08233	-0.0228785
-0.132553	-0.00726725	-0.0344513	0.0098784	-0.0359036	-0.0143695	0.0472618	-0.0234868	0.00722213	0.0159982	0.0127398	0.000930825	0.0335738	0.0995719	-0.00284639	0.0755186	-0.00879495
-0.133097	-0.00650475	-0.0391728	0.00666979	-0.0252165	-0.020003	0.0400864	-0.0292709	0.000964732	0.0131665	0.0153744	0.00535006	0.035062	0.120377	-0.0191076	0.0666992	0.00411821
-0.132299	-0.00615603	-0.0431321	0.00328571	-0.0160254	-0.0230115	0.0325576	-0.0329675	-0.00467333	0.0104673	0.0175811	0.00882152	0.0348158	0.126421	-0.0283931	0.0581451	0.0126684
-0.12972	-0.00615069	-0.0457066	-0.00024489	-0.0114059	-0.0230158	0.0240954	-0.0329901	-0.00613082	0.0069907	0.017447	0.012939	0.0324325	0.115969	-0.0232226	0.0511318	0.0168373
0.0216757	0.0947888	-0.00475654	0.0543432	-0.00839936	0.168709	0.0510928	-0.0258364	0.03437	0.00155496	-0.12503	-0.10817	-0.0398982	0.00236696	0.156508	0.00685884	0.0234216
0.0168617	0.0968814	-0.0188445	0.0385508	0.00534984	0.17496	0.0445049	-0.0168979	0.0300414	-0.0149587	-0.132875	-0.0678477	0.00425005	0.0214686	0.162619	0.0194086	0.0237008
0.0103902	0.103698	-0.028088	0.0225379	0.0149963	0.194255	0.0421984	-0.0136029	0.0427785	-0.0287559	-0.124197	-0.0305049	0.0294076	0.00877619	0.16351	0.0553363	-0.0294766
-0.000119531	0.113453	-0.0325968	0.00660405	0.02884	0.199795	0.0387223	-0.0183116	0.0500165	-0.0369523	-0.111557	-0.00406218	0.0628621	0.0222429	0.138802	0.0825754	-0.0301545
-0.00720396	0.120973	-0.0304847	-0.0114988	0.0233037	0.178487	0.0310665	-0.0267297	0.0495755	-0.0527128	-0.110578	0.0283873	0.0790947	0.0480797	0.139834	0.0732167	0.00159167
-0.00880682	0.123898	-0.029566	-0.0210425	0.0151148	0.141671	0.0190256	-0.0286612	0.0467446	-0.05972	-0.117534	0.0578146	0.0779642	0.0623753	0.122143	0.0525343	0.0277304
-0.00648235	0.124042	-0.0359437	-0.0175882	0.0182527	0.111234	0.00657562	-0.0254878	0.0490494	-0.0571469	-0.117563	0.0805631	0.062865	0.0546742	0.0666485	0.042097	0.0314486
-0.00166869	0.122674	-0.0440789	-0.0103238	0.0244534	0.100993	-0.0040054	-0.0175038	0.056194	-0.0523553	-0.109052	0.0918401	0.048872	0.048337	0.000348064	0.0348688	0.0138914
0.00237646	0.120507	-0.0492907	-0.00439278	0.0271087	0.10277	-0.0106508	-0.00592646	0.0648996	-0.0459173	-0.0962887	0.093997	0.04474	0.0439691	-0.0570527	0.0225337	-0.0178788
0.00407999	0.118162	-0.0504058	-0.00210523	0.0241842	0.102026	-0.0144964	0.00695702	0.0687659	-0.0390227	-0.0884134	0.0945739	0.0454406	0.0400786	-0.0955589	0.00877464	-0.0451909
0.00434545	0.11663	-0.0480459	-0.00288642	0.0182076	0.0933874	-0.0181981	0.0217852	0.0626317	-0.0335277	-0.0890304	0.0979597	0.0419739	0.0452082	-0.117039	0.00204984	-0.0542091
0.00451485	0.116266	-0.0446709	-0.00464964	0.0104897	0.0794952	-0.0200935	0.0393624	0.0508805	-0.0311612	-0.0938728	0.103317	0.0356524	0.0559096	-0.132255	-0.00167864	-0.0509061
0.00542832	0.117059	-0.0427082	-0.00500742	0.00195992	0.0651552	-0.0182652	0.0558352	0.0403492	-0.030451	-0.0951697	0.106065	0.0302598	0.064658	-0.146734	-0.00663694	-0.0430972
0.00706543	0.118337	-0.0423668	-0.00281658	-0.00623949	0.0524117	-0.0127651	0.0709727	0.0340677	-0.0312202	-0.0910899	0.101716	0.0248496	0.0705306	-0.156376	-0.0146669	-0.0358048
0.00896157	0.119279	-0.0420623	-0.000286143	-0.0127055	0.0411443	-0.00569837	0.0877031	0.0310012	-0.0301602	-0.085053	0.0923482	0.0190094	0.0694934	-0.158695	-0.0181171	-0.0257916
0.0103683	0.119982	-0.0417096	0.00167245	-0.0181824	0.029077	-0.000380387	0.103975	0.0297342	-0.0261756	-0.0796427	0.0784445	0.0142239	0.0627177	-0.152318	-0.0216098	-0.0116829
0.0112049	0.120427	-0.0416327	0.00248883	-0.0245754	0.0144915	0.00379703	0.118282	0.0272419	-0.0231511	-0.0762311	0.0663972	0.0116568	0.0535797	-0.137203	-0.0270413	0.00287009
0.0112877	0.120702	-0.0416882	0.0024976	-0.0314226	-0.00141338	0.0069025	0.131186	0.0240267	-0.0213686	-0.073539	0.0548927	0.0106013	0.0402852	-0.114848	-0.0329094	0.0187235
0.0111502	0.120126	-0.042192	0.00117072	-0.0372956	-0.0184007	0.0097429	0.142785	0.0195036	-0.0221724	-0.0702614	0.04513	0.00541856	0.0231409	-0.0868906	-0.0400229	0.0350779
0.0110934	0.119399	-0.0430061	-0.000562532	-0.0437968	-0.0356731	0.0125867	0.153577	0.0144873	-0.025449	-0.0663353	0.0361626	-0.00206224	0.00707256	-0.0604631	-0.0449984	0.0487132
0.0107329	0.118916	-0.0436602	-0.00143126	-0.0485613	-0.0523635	0.0149634	0.162546	0.0101083	-0.0285588	-0.0596508	0.0284489	-0.00756677	-0.00989347	-0.0320236	-0.045261	0.0576662
0.00999433	0.118657	-0.0437649	-0.000969438	-0.0504459	-0.0661126	0.0164939	0.169926	0.00419855	-0.0286599	-0.0510652	0.0180261	-0.0103487	-0.0240191	-0.00481869	-0.0407966	0.0568652
0.00886078	0.11859	-0.0431383	0.00124554	-0.0521549	-0.0776172	0.0162665	0.176675	-0.00162253	-0.0268105	-0.042608	0.00405982	-0.0121618	-0.0377715	0.0183403	-0.0353613	0.0447403
0.0075055	0.118643	-0.0422115	0.00356197	-0.054146	-0.0875744	0.016132	0.181958	-0.00881518	-0.024295	-0.0349572	-0.0104894	-0.0149339	-0.0507107	0.0362281	-0.0270886	0.0278032
0.00586816	0.118906	-0.0410411	0.00487148	-0.0576725	-0.0974797	0.0146599	0.184271	-0.0173808	-0.021695	-0.0275955	-0.0261278	-0.0207	-0.061696	0.0460589	-0.0179639	0.0112206
0.00383723	0.119743	-0.0398512	0.0051197	-0.0606812	-0.107625	0.0116111	0.18257	-0.0278406	-0.018875	-0.0185471	-0.0427748	-0.0284393	-0.070447	0.0512853	-0.0104749	0.00228217
0.00136527	0.121572	-0.0373147	0.00324481	-0.0630565	-0.117074	0.00654428	0.176306	-0.0390992	-0.0151238	-0.00827508	-0.0612712	-0.0338553	-0.0730831	0.0523023	-0.00385278	-0.000676654
-0.00150135	0.124494	-0.0328686	-0.00123838	-0.0643634	-0.124995	0.00203552	0.165142	-0.0513355	-0.0109434	0.00271015	-0.0775698	-0.0376607	-0.0685561	0.0514307	0.00742516	-0.00199402
-0.00462968	0.127889	-0.0280387	-0.00625131	-0.0655021	-0.12996	-0.00315473	0.149522	-0.0650082	-0.0059275	0.0157082	-0.0908725	-0.043777	-0.0560274	0.0540724	0.0187476	-0.00820057
-0.00830202	0.131915	-0.0238359	-0.0120384	-0.065864	-0.127496	-0.0111133	0.130948	-0.0805166	5.23037e-05	0.0299804	-0.100877	-0.0515108	-0.0339496	0.0551628	0.0281035	-0.0216972
-0.0124814	0.136504	-0.0211496	-0.018889	-0.0664741	-0.116294	-0.0207834	0.110187	-0.0978497	0.00541866	0.043058	-0.103107	-0.0566941	-0.0031672	0.0507357	0.035303	-0.0366755
-0.0175954	0.141898	-0.0196436	-0.0260534	-0.0673115	-0.0999635	-0.0306468	0.0870543	-0.112279	0.0107753	0.0541875	-0.0976943	-0.0517872	0.0288533	0.0455113	0.0403677	-0.0448054
-0.0235131	0.147154	-0.0183491	-0.0341076	-0.0664808	-0.0850747	-0.0403684	0.0594543	-0.121281	0.0148075	0.0653841	-0.0852378	-0.0332632	0.060579	0.0496209	0.0428083	-0.0439707
-0.0300512	0.152193	-0.0164139	-0.0440176	-0.0623889	-0.0748313	-0.0486664	0.0252901	-0.123168	0.018072	0.078312	-0.0676849	-0.00240991	0.084523	0.0638633	0.0436568	-0.0333138
-0.036455	0.156593	-0.0150706	-0.0546936	-0.0531063	-0.0688039	-0.0541331	-0.0128257	-0.119879	0.0212175	0.0933653	-0.0464191	0.0288554	0.093395	0.0776069	0.0447501	-0.0199046
-0.0415726	0.15977	-0.016067	-0.0638154	-0.0382833	-0.0632412	-0.0577428	-0.0514798	-0.11261	0.023633	0.111444	-0.0249639	0.0498373	0.0843691	0.0797283	0.0428693	-0.0120179
-0.0452191	0.161951	-0.0195198	-0.0685833	-0.0194347	-0.0549775	-0.0610555	-0.0875411	-0.102592	0.0257919	0.130275	-0.00610037	0.0617709	0.060274	0.0698588	0.0336063	-0.00704179
-0.0476566	0.163904	-0.022932	-0.0694761	-0.00297004	-0.0434853	-0.0623032	-0.119264	-0.0926474	0.0288956	0.142606	0.0107732	0.0736853	0.0295569	0.0455711	0.0160393	-0.00244341
-0.0489773	0.16619	-0.0251031	-0.0681675	0.010176	-0.0291341	-0.05925	-0.146337	-0.0830472	0.0332224	0.145632	0.0279405	0.082153	-0.00585291	0.0081883	-0.00473654	-0.000684426
-0.0496835	0.168436	-0.0268301	-0.064384	0.0225059	-0.014821	-0.0514479	-0.165933	-0.0720653	0.0358441	0.141456	0.0420198	0.0827282	-0.0409214	-0.0297023	-0.0241721	-0.00403501
-0.0496837	0.170716	-0.0286446	-0.0593791	0.031999	-0.000942566	-0.0410085	-0.178509	-0.0560679	0.0362314	0.131971	0.0485176	0.0743315	-0.0705359	-0.0601882	-0.0407293	-0.00695511
-0.0483478	0.171908	-0.0318932	-0.0545901	0.0370461	0.0133364	-0.0306633	-0.183762	-0.0355305	0.0330043	0.116656	0.0478398	0.056253	-0.0890435	-0.0815575	-0.0544867	-0.00618907
-0.0449532	0.170898	-0.037972	-0.0505631	0.0363626	0.0296644	-0.0223885	-0.181713	-0.0097732	0.0268223	0.0973248	0.043859	0.0325217	-0.096633	-0.0938543	-0.0646704	-9.90845e-05
-0.0390529	0.166794	-0.0474358	-0.0454992	0.0355913	0.0466958	-0.0133115	-0.172663	0.0191132	0.0216198	0.0753648	0.0412603	-0.0017207	-0.0994715	-0.0975804	-0.0678619	0.0140418
-0.0307529	0.159442	-0.0571716	-0.033816	0.0366876	0.0623298	-0.00387346	-0.156904	0.0431376	0.0209815	0.0557063	0.0144063	-0.052661	-0.1065	-0.0883551	-0.0671961	0.0235325
-0.0198952	0.149342	-0.0636298	-0.013648	0.0383854	0.0757708	0.0075937	-0.135817	0.056802	0.0233699	0.0380758	-0.0413722	-0.117106	-0.114768	-0.062968	-0.0618819	0.0198393
-0.00733173	0.137318	-0.0624664	0.0135143	0.0425493	0.0891955	0.0190981	-0.114155	0.0600865	0.028893	0.0198778	-0.111838	-0.16806	-0.111973	-0.0194819	-0.0532597	0.0172114
0.00572335	0.123809	-0.0509106	0.0422908	0.0458678	0.106809	0.0299128	-0.0910098	0.053686	0.035861	-0.00345278	-0.174274	-0.189829	-0.0931152	0.0414152	-0.0388028	0.0181675
0.0170526	0.109832	-0.0333108	0.0680131	0.0391121	0.126801	0.0391295	-0.0668002	0.042562	0.0371054	-0.0333074	-0.211159	-0.175852	-0.0577039	0.098711	-0.0281852	0.0205148
0.0239936	0.0988458	-0.016459	0.0820808	0.0230604	0.146723	0.0460098	-0.0477142	0.0320963	0.0331423	-0.0669379	-0.204938	-0.135173	-0.0244301	0.131012	-0.0152366	0.0162053
0.0253914	0.093581	-0.00768618	0.078166	0.00426979	0.162818	0.0492373	-0.0387978	0.0297237	0.0218707	-0.0970363	-0.160415	-0.0829478	-0.00999217	0.144437	-0.00376305	0.0074066
-0.0113716	0.00862938	0.0340069	-0.0162003	-0.0274216	-0.0549359	-0.0515461	-0.0588068	0.0220268	-0.00225924	-0.0847908	-0.00956407	0.00897382	-0.000270265	0.0407898	-0.0196228	-0.0332206
-0.0122911	0.00764301	0.0343457	-0.0182043	-0.0261675	-0.054481	-0.0489064	-0.0577795	0.0178176	-0.0025308	-0.0824478	-0.0116554	0.00961031	-0.00355091	0.0423715	-0.0152118	-0.031924
-0.0134852	0.00607072	0.0355214	-0.0208509	-0.0261899	-0.0545391	-0.046123	-0.057358	0.0141128	-0.00353276	-0.0806133	-0.0138847	0.00806979	-0.0085433	0.0423328	-0.0127609	-0.0303594
-0.0149645	0.00474582	0.0372993	-0.0239376	-0.0277075	-0.0562053	-0.0445426	-0.0566994	0.0118886	-0.00468077	-0.0804155	-0.0171865	0.00389002	-0.00857662	0.0382885	-0.0137217	-0.0282799
-0.0166826	0.00445784	0.0388675	-0.0276637	-0.0301087	-0.0589628	-0.0437012	-0.0563004	0.0100086	-0.00598137	-0.0821401	-0.0189664	-0.000411666	-0.00368705	0.0296587	-0.0136452	-0.024757
-0.0185611	0.00489569	0.0399217	-0.0309694	-0.0320172	-0.0608977	-0.0435768	-0.0578583	0.00728323	-0.00621626	-0.0847564	-0.0191268	-0.00240766	0.00173293	0.0197014	-0.011609	-0.0206232
-0.0203433	0.0055468	0.0404942	-0.0328357	-0.0322647	-0.0608212	-0.0439725	-0.0607885	0.00347924	-0.00648358	-0.0874614	-0.0201948	-0.00381109	0.00698702	0.011497	-0.00940014	-0.0160376
-0.0217666	0.00635222	0.0408823	-0.0338019	-0.0309786	-0.0593858	-0.044346	-0.0635073	-0.000126098	-0.0070722	-0.0903878	-0.0223075	-0.00642912	0.010834	0.00528886	-0.00805708	-0.0122134
-0.0228005	0.00715049	0.0410152	-0.0345816	-0.0286163	-0.0578043	-0.044214	-0.0654369	-0.00273541	-0.00801249	-0.0918454	-0.0249049	-0.00948812	0.0135385	-0.00156658	-0.00664676	-0.00934293
-0.0235143	0.0076685	0.040964	-0.0353353	-0.0262048	-0.0568763	-0.043745	-0.0664434	-0.00389207	-0.00827437	-0.0915708	-0.0275921	-0.0122605	0.0160731	-0.00832329	-0.00533908	-0.00757405
-0.0239847	0.00786988	0.040576	-0.0357734	-0.0242448	-0.0567574	-0.0429806	-0.0665311	-0.00413997	-0.00822374	-0.0905606	-0.0300946	-0.0136496	0.0182319	-0.0138414	-0.00365758	-0.00564197
-0.0242126	0.00795253	0.0398338	-0.0355321	-0.0227216	-0.056961	-0.0418937	-0.0660951	-0.00412586	-0.00875256	-0.0897399	-0.0322729	-0.0138829	0.0187518	-0.0177821	-0.00165527	-0.00466029
-0.0242382	0.00803368	0.038915	-0.0347364	-0.0210921	-0.056827	-0.0407297	-0.065276	-0.00407847	-0.00937006	-0.0895133	-0.0339098	-0.0138071	0.0173323	-0.0203616	0.000910898	-0.00462779
-0.024139	0.00816302	0.0380016	-0.0338877	-0.0191461	-0.0563161	-0.0395383	-0.0640924	-0.00421729	-0.00945888	-0.0894471	-0.0355363	-0.0134557	0.0157717	-0.0219013	0.00310644	-0.00414774
-0.0239543	0.00835026	0.0370388	-0.0330437	-0.0173073	-0.0559419	-0.038422	-0.0630496	-0.00437986	-0.00938995	-0.0883952	-0.0373962	-0.0132754	0.0144523	-0.0215434	0.00369174	-0.00372668
-0.0237342	0.00857497	0.0362621	-0.0321685	-0.0158156	-0.0556174	-0.0377345	-0.0618834	-0.00445702	-0.00902982	-0.0863114	-0.0399838	-0.0125843	0.0133405	-0.0203201	0.00336932	-0.00304403
-0.0235435	0.00880729	0.0356872	-0.0312307	-0.0147911	-0.0552228	-0.037215	-0.0605715	-0.0045503	-0.00916283	-0.0837647	-0.0431061	-0.0114608	0.0132857	-0.0189616	0.00284499	-0.00135695
-0.0234294	0.00889016	0.0353186	-0.0306721	-0.0134738	-0.0547122	-0.0365063	-0.0589923	-0.00489021	-0.00919072	-0.0816001	-0.0454592	-0.0105487	0.0144779	-0.017499	0.00282782	0.00111034
-0.0234462	0.00889043	0.0350645	-0.0307646	-0.0115948	-0.0539522	-0.0352196	-0.0571431	-0.00527588	-0.00923973	-0.0799915	-0.0461872	-0.00971548	0.0161345	-0.015583	0.00435304	0.00414958
-0.0236252	0.00877749	0.0347502	-0.0310514	-0.00961218	-0.053341	-0.0333729	-0.0553341	-0.00575898	-0.0101139	-0.0788269	-0.0463341	-0.00782045	0.0187625	-0.0138653	0.00650265	0.00709624
-0.0239561	0.00848479	0.0343854	-0.0313882	-0.00772007	-0.0532718	-0.0313851	-0.0537311	-0.00595203	-0.0115713	-0.0779654	-0.0462026	-0.00473848	0.0209773	-0.0126263	0.00856407	0.00988161
-0.0243924	0.00814625	0.033854	-0.0317485	-0.00604912	-0.0536145	-0.0295167	-0.0520289	-0.00562361	-0.0136776	-0.0775292	-0.0458544	-0.00122459	0.0226764	-0.0118056	0.010095	0.0126723
-0.0248311	0.00781998	0.0330198	-0.0322322	-0.0046337	-0.0539936	-0.0279163	-0.050134	-0.00468454	-0.0160036	-0.0775538	-0.0454824	0.00278371	0.022594	-0.011169	0.0116382	0.0153698
-0.0251605	0.00754927	0.0315839	-0.0327671	-0.00270485	-0.0546299	-0.0264754	-0.0481035	-0.00321114	-0.0185939	-0.0778783	-0.0446788	0.00669865	0.0213094	-0.0102971	0.0126378	0.0179989
-0.025205	0.00758814	0.0296696	-0.0333335	-1.5604e-05	-0.0556341	-0.0250303	-0.0458613	-0.00102103	-0.0212237	-0.0780267	-0.0432044	0.0100997	0.0184231	-0.00883916	0.0135368	0.0193481
-0.0248036	0.00787037	0.0275584	-0.0336324	0.00290309	-0.057417	-0.0239048	-0.0441363	0.00199055	-0.0240707	-0.0774827	-0.0429745	0.0137641	0.0149232	-0.00744696	0.0124434	0.0204
-0.023846	0.00814286	0.0256666	-0.033721	0.00599329	-0.059741	-0.0224294	-0.0432875	0.00576586	-0.0271382	-0.0761347	-0.0432122	0.0166527	0.0104871	-0.00590334	0.00998013	0.0206809
-0.0224053	0.00838286	0.0239304	-0.032936	0.00929666	-0.061828	-0.0204987	-0.0431086	0.0102156	-0.0293521	-0.0742339	-0.0439956	0.0182309	0.0052214	-0.00390442	0.00739818	0.0204166
-0.0205479	0.0085007	0.022152	-0.0309066	0.0127826	-0.0635061	-0.0183073	-0.0432564	0.0149004	-0.0303143	-0.0724154	-0.0455007	0.0190052	0.000142874	-0.00182371	0.00534592	0.0184031
-0.0182695	0.00844678	0.0201539	-0.0278759	0.0164625	-0.0649835	-0.0163305	-0.043172	0.0191791	-0.0305488	-0.070708	-0.0483296	0.0205973	-0.00423485	4.68285e-06	0.00519215	0.0157344
-0.015579	0.0080947	0.0178492	-0.024247	0.0201148	-0.0668003	-0.0144659	-0.0427645	0.0226074	-0.0304975	-0.0693563	-0.0517353	0.0224567	-0.007989	0.00145579	0.00708212	0.0135832
-0.0126322	0.00728678	0.0154655	-0.0202292	0.0235577	-0.0686349	-0.0128992	-0.0419257	0.0249863	-0.0302289	-0.0681975	-0.0548866	0.0238564	-0.0123128	0.00314001	0.00996869	0.0119247
-0.00961862	0.00605239	0.0134445	-0.0158047	0.0262967	-0.0695642	-0.0120254	-0.0406198	0.0258751	-0.0301116	-0.067903	-0.0571309	0.0245712	-0.017369	0.00421894	0.0133088	0.0106355
-0.00667163	0.00453487	0.0121296	-0.0108614	0.027526	-0.0693344	-0.0126859	-0.0388918	0.0248822	-0.0299882	-0.0689815	-0.0584523	0.0243827	-0.0216019	0.00303893	0.0150997	0.00920586
-0.00393933	0.00295822	0.0116513	-0.0058844	0.0267606	-0.0682196	-0.0146065	-0.0367039	0.0213422	-0.0300373	-0.0714897	-0.0578453	0.0241002	-0.0233104	-0.000660369	0.0151095	0.00829895
-0.00172248	0.00173599	0.0123581	-0.00148627	0.0242359	-0.0664971	-0.017816	-0.0340341	0.01568	-0.0292832	-0.0758701	-0.0548415	0.0242911	-0.0215742	-0.00518128	0.0140243	0.00874215
-0.000229968	0.000906022	0.0142103	0.00157793	0.0201005	-0.0646441	-0.0222829	-0.0315982	0.00961894	-0.0276132	-0.08189	-0.050157	0.0247994	-0.0170695	-0.00922612	0.0120183	0.0100024
0.000444731	0.000317917	0.0166759	0.00318517	0.0149378	-0.0629617	-0.0280037	-0.0298595	0.00475268	-0.0251781	-0.0886733	-0.0448486	0.0249445	-0.0117639	-0.0118117	0.0104252	0.0107759
0.000382345	-0.000215287	0.0193841	0.00288641	0.00915087	-0.0614746	-0.0342087	-0.0289584	0.00182355	-0.0222743	-0.0942201	-0.0389242	0.0250433	-0.00835249	-0.0108589	0.0109686	0.0110642
-0.00026101	-0.000789422	0.0221132	0.00104807	0.0027447	-0.0603034	-0.0400153	-0.0292901	0.00100672	-0.0190498	-0.0971464	-0.0331546	0.0251808	-0.00713702	-0.00629131	0.0119709	0.0114163
-0.00135392	-0.00136291	0.0247972	-0.00177978	-0.00361849	-0.059653	-0.0450146	-0.0303253	0.00198498	-0.0153426	-0.0978029	-0.0281634	0.0256951	-0.00642636	0.000530604	0.0116025	0.0121256
-0.0027256	-0.00178647	0.0272782	-0.00519313	-0.00924689	-0.0595181	-0.0488701	-0.0318556	0.00422605	-0.0129135	-0.0969728	-0.0237407	0.0262329	-0.00595183	0.00912043	0.00922258	0.0121558
-0.00432307	-0.00180848	0.0294121	-0.00869908	-0.013393	-0.0598648	-0.0516598	-0.0338995	0.00731846	-0.0116598	-0.09615	-0.0191853	0.0266105	-0.00521245	0.0175183	0.00539688	0.0118357
-0.00598502	-0.00145634	0.0308901	-0.0116954	-0.0165978	-0.0605146	-0.0535933	-0.0369479	0.0117714	-0.0113429	-0.0958874	-0.013326	0.026807	-0.00483768	0.0240532	-0.000854686	0.0114892
-0.00756392	-0.000616828	0.0320561	-0.0142123	-0.0191349	-0.0608883	-0.0549941	-0.0408871	0.0165518	-0.0115019	-0.0956964	-0.00644425	0.0271979	-0.0044789	0.0279134	-0.00736778	0.010465
-0.00897985	0.000766065	0.0330512	-0.0159134	-0.0211584	-0.0610399	-0.0558593	-0.0454398	0.0207171	-0.011239	-0.0951965	-0.00151335	0.0259217	-0.00474417	0.0299176	-0.0136417	0.00780499
-0.0100732	0.00255465	0.0332902	-0.0166935	-0.0230206	-0.060707	-0.0559185	-0.0498216	0.0250394	-0.0100971	-0.0942515	0.00168555	0.0214616	-0.00665637	0.0306477	-0.0189468	0.00304136
-0.0107505	0.00465928	0.0333366	-0.0170159	-0.0249257	-0.0593242	-0.0556538	-0.0540479	0.0301263	-0.00785686	-0.0928833	0.00376785	0.0155934	-0.0117757	0.0336883	-0.0235275	-0.00300505
-0.0109893	0.00682442	0.0338648	-0.0170556	-0.0271344	-0.0570779	-0.0549146	-0.0573315	0.0348959	-0.00509514	-0.0914463	0.00492125	0.0094633	-0.0193798	0.0402746	-0.0261128	-0.0103229
-0.0111116	0.00832113	0.0343419	-0.0165517	-0.0281363	-0.055551	-0.0536053	-0.0584615	0.0362542	-0.00277659	-0.0901407	0.00359273	0.00541303	-0.0210054	0.0438945	-0.027314	-0.0162635
-0.0114673	0.00875241	0.0342954	-0.0158842	-0.0269732	-0.0555571	-0.0524135	-0.0573825	0.0324655	-0.0022899	-0.08869	-0.00194652	0.00492557	-0.0132355	0.0417905	-0.0271828	-0.0183923
-0.0263978	-0.0146506	-0.0460451	0.00264251	0.0527734	0.0226507	-0.0651735	0.0180943	0.0272007	-0.0337233	0.0608777	-0.0946486	-0.0381893	0.128208	0.0170248	0.0527046	-0.0480666
-0.0293338	-0.0177798	-0.0422346	-0.00789218	0.0518776	0.0292294	-0.069366	0.027624	0.0205391	-0.0462624	0.0512699	-0.0767255	-0.0380726	0.118706	0.0217383	0.0609141	-0.0499543
-0.0352631	-0.0205245	-0.037041	-0.018598	0.051203	0.0330647	-0.0730171	0.0355825	0.0178444	-0.0516282	0.0413234	-0.0561968	-0.0404412	0.099758	0.019341	0.06977	-0.0451754
-0.0413346	-0.023754	-0.0328327	-0.0273001	0.0476865	0.0318295	-0.0766685	0.0400567	0.0175522	-0.056034	0.0312909	-0.0348009	-0.0427225	0.0763328	0.018854	0.0683211	-0.0452325
-0.0458973	-0.0255854	-0.0318262	-0.0337746	0.0469459	0.0291667	-0.0808611	0.0420961	0.0186014	-0.0585166	0.0222575	-0.0158139	-0.0423103	0.057373	0.0156193	0.0639323	-0.0462842
-0.0480849	-0.0257765	-0.0334709	-0.036959	0.0492087	0.0286475	-0.0852033	0.0405877	0.0191197	-0.0618532	0.0185008	-0.000670328	-0.0411784	0.0434677	0.0106387	0.0599533	-0.0473245
-0.0478774	-0.0250886	-0.0350012	-0.037087	0.0528411	0.0298501	-0.0894422	0.0382622	0.0176729	-0.0654887	0.0179661	0.0107384	-0.0401563	0.0312303	0.00727364	0.056005	-0.0443771
-0.0461894	-0.023732	-0.0356671	-0.0345993	0.0563282	0.0301226	-0.0923347	0.0369435	0.0140481	-0.0673363	0.0165947	0.0202027	-0.0396499	0.0178675	0.00342632	0.0546536	-0.039129
-0.04369	-0.0221235	-0.0362016	-0.0309559	0.0585289	0.0286839	-0.0950241	0.0357509	0.00863989	-0.0676937	0.0143953	0.0281918	-0.0396395	0.0050253	0.00120553	0.0575396	-0.0328408
-0.0407574	-0.0205308	-0.0367534	-0.0268396	0.059061	0.0262447	-0.0986961	0.0345392	0.00269607	-0.066318	0.0122372	0.032761	-0.0376148	-0.0049189	5.9159e-05	0.0619907	-0.026037
-0.0376236	-0.0190232	-0.0373473	-0.0224975	0.0589421	0.0235638	-0.1023	0.0333291	-0.00212282	-0.0644917	0.0107061	0.0354778	-0.033675	-0.0128335	-3.48401e-05	0.0651853	-0.0198532
-0.034298	-0.0175894	-0.0378746	-0.0180769	0.059186	0.0212636	-0.104557	0.03148	-0.00532055	-0.0623558	0.0103937	0.0389172	-0.029119	-0.0195467	0.000910525	0.0681735	-0.0142645
-0.0309445	-0.0162762	-0.0384295	-0.0134119	0.0601077	0.0190779	-0.105681	0.0292624	-0.0069789	-0.0600437	0.0107993	0.042021	-0.0241049	-0.0259233	0.001997	0.070844	-0.00804989
-0.0277018	-0.0149596	-0.0391191	-0.00867334	0.0607619	0.0166877	-0.106468	0.0267604	-0.00736876	-0.0581225	0.0110549	0.0429598	-0.0183665	-0.0327676	0.00247667	0.0724158	-6.04565e-05
-0.0246089	-0.0136648	-0.0401332	-0.00429153	0.0613039	0.0137988	-0.106659	0.0243694	-0.0075834	-0.0574498	0.0109285	0.0433826	-0.0133178	-0.039466	0.00355013	0.0734033	0.00800732
-0.0218068	-0.0124531	-0.0414419	0.000151901	0.0617124	0.0102651	-0.106411	0.0223554	-0.00768344	-0.057102	0.0106944	0.0427531	-0.0081344	-0.0455156	0.00550805	0.0726909	0.0156976
-0.0193395	-0.0112563	-0.0427193	0.00449493	0.0617489	0.00659146	-0.106104	0.020741	-0.00720733	-0.0568029	0.0106588	0.0403989	-0.00244489	-0.0502771	0.00663317	0.0704605	0.02433
-0.0171844	-0.0102946	-0.0442115	0.00900244	0.0608657	0.00250509	-0.106107	0.0189878	-0.00576253	-0.0575256	0.011142	0.0361006	0.00401692	-0.0540345	0.00751055	0.0650397	0.0353212
-0.0153976	-0.00954141	-0.0459103	0.0137036	0.0596975	-0.00176525	-0.106085	0.0178207	-0.00425656	-0.0584456	0.0115061	0.0315582	0.0117102	-0.056072	0.00864352	0.0589716	0.0484797
-0.0139388	-0.00902757	-0.0475519	0.0184921	0.0577538	-0.00542862	-0.106005	0.0169448	-0.0033803	-0.059669	0.0119556	0.0259755	0.0199628	-0.0563774	0.00983066	0.051948	0.0614428
-0.0128547	-0.00894375	-0.0486793	0.0227162	0.0559055	-0.00765892	-0.1055	0.0163418	-0.00377308	-0.060042	0.012609	0.0196964	0.0265017	-0.056908	0.00980313	0.0444967	0.0719749
-0.0122677	-0.00912048	-0.0489539	0.0263526	0.0530396	-0.00843796	-0.104814	0.0157982	-0.0051055	-0.0597627	0.013338	0.0120323	0.0314744	-0.0588547	0.00772243	0.0363447	0.0796544
-0.0122995	-0.00943783	-0.0482733	0.0295121	0.0489917	-0.00763615	-0.104325	0.0148588	-0.00811721	-0.0589226	0.0138856	0.00233441	0.0344711	-0.0622425	0.00384	0.0282198	0.0839311
-0.0131947	-0.00983884	-0.0466345	0.0328016	0.0439432	-0.00575809	-0.104643	0.0137229	-0.0130138	-0.0575276	0.0142468	-0.00989915	0.0353535	-0.065886	-0.00184048	0.0190436	0.0860123
-0.0150826	-0.0102299	-0.0438277	0.0361373	0.0382926	-0.00258522	-0.10542	0.0124499	-0.0202164	-0.0556925	0.0147028	-0.0227598	0.0326242	-0.0695558	-0.00772537	0.00948171	0.0852541
-0.01803	-0.0105225	-0.039429	0.0387252	0.0312019	0.0029565	-0.1064	0.0108937	-0.0303532	-0.0532945	0.0151515	-0.0354754	0.0254931	-0.0719188	-0.0138129	-0.000621803	0.0817538
-0.0222515	-0.0111494	-0.033434	0.0396666	0.0223529	0.0118678	-0.106907	0.00902848	-0.0450313	-0.0502886	0.0154981	-0.0465932	0.0131488	-0.0722694	-0.0202274	-0.0113278	0.0779563
-0.0281513	-0.0127823	-0.0259611	0.0384449	0.011355	0.0251975	-0.106936	0.00728651	-0.0657477	-0.0463133	0.0145661	-0.0545681	-0.00429346	-0.0684608	-0.027864	-0.0232831	0.0745958
-0.0362734	-0.0157977	-0.0167952	0.0339586	-0.00173171	0.0435379	-0.106631	0.00631067	-0.0921721	-0.0402906	0.0109938	-0.0568869	-0.0245788	-0.0590609	-0.0388738	-0.0350996	0.071711
-0.0470407	-0.0201898	-0.00593313	0.0255387	-0.0175216	0.0657216	-0.10594	0.00607949	-0.12091	-0.0318938	0.00437614	-0.0543893	-0.0422075	-0.0437106	-0.0534267	-0.0486109	0.0699879
-0.0605782	-0.0257317	0.00666127	0.0122915	-0.0350062	0.0894922	-0.104092	0.00676634	-0.147299	-0.0215503	-0.00449347	-0.048451	-0.0537624	-0.0255613	-0.0681154	-0.0625449	0.0686685
-0.076543	-0.0320416	0.020385	-0.00635049	-0.0522014	0.111979	-0.0997989	0.00880891	-0.166483	-0.0106332	-0.0147605	-0.0394901	-0.058018	-0.00825786	-0.0775557	-0.0746885	0.0658006
-0.0942163	-0.0386619	0.0334311	-0.0296408	-0.0679026	0.130224	-0.0923212	0.0125653	-0.173531	-0.00135933	-0.024617	-0.0299632	-0.0511968	0.0045128	-0.0795383	-0.0832966	0.0607648
-0.112517	-0.0452865	0.0431676	-0.0559486	-0.081282	0.141517	-0.0819165	0.0187809	-0.164781	0.00418286	-0.0321966	-0.0227738	-0.0329244	0.00955384	-0.0726566	-0.0891781	0.0527051
-0.130189	-0.0512376	0.0476585	-0.0838821	-0.0902101	0.144692	-0.0678757	0.028543	-0.139434	0.00637304	-0.0368353	-0.0181924	-0.00626653	0.00246904	-0.0559994	-0.0923975	0.0421028
-0.146143	-0.0556236	0.0458292	-0.110832	-0.0937399	0.139223	-0.0498594	0.0416785	-0.100563	0.00588422	-0.0386389	-0.017745	0.0249334	-0.0196697	-0.0315134	-0.0922417	0.029373
-0.159424	-0.0577385	0.0374452	-0.133867	-0.0921105	0.125212	-0.0276804	0.055939	-0.0534806	0.00243208	-0.037344	-0.022461	0.052554	-0.0547323	-0.00546252	-0.0862251	0.0145725
-0.169061	-0.0577913	0.0228852	-0.150008	-0.0848471	0.103498	-0.00291352	0.0679204	-0.0026488	-0.00369568	-0.0322246	-0.0311068	0.0667095	-0.095211	0.0158566	-0.0756511	0.000801301
-0.174294	-0.0560861	0.00401631	-0.157972	-0.0723219	0.0765279	0.0221275	0.0753319	0.0474838	-0.0111714	-0.0234349	-0.0399014	0.0651681	-0.129874	0.0298117	-0.0637234	-0.00718943
-0.174607	-0.052547	-0.0163377	-0.157803	-0.056923	0.0487818	0.0434317	0.0760668	0.0928208	-0.0177228	-0.0115996	-0.047694	0.0527671	-0.152037	0.0329057	-0.0542347	-0.00811188
-0.169892	-0.0476508	-0.0359538	-0.149487	-0.0403677	0.0228909	0.0577124	0.0703647	0.129857	-0.0217815	0.00181044	-0.0570275	0.0348233	-0.15807	0.0229313	-0.0520364	-0.00413428
-0.16038	-0.0414535	-0.052714	-0.134565	-0.023337	0.000938093	0.0647966	0.0592011	0.157698	-0.0222742	0.0161023	-0.0677403	0.0143243	-0.149617	0.000316659	-0.056017	-5.90736e-05
-0.146711	-0.0342746	-0.066135	-0.113917	-0.00549751	-0.0169255	0.0654596	0.0450664	0.176352	-0.0195032	0.0304034	-0.0792192	-0.00631038	-0.126081	-0.0327772	-0.064926	0.00180557
-0.129689	-0.0264717	-0.0763812	-0.0894157	0.013192	-0.0303981	0.0587529	0.0315683	0.185761	-0.0154162	0.0419497	-0.090779	-0.0262435	-0.0837357	-0.0691496	-0.0768868	0.00410105
-0.110156	-0.0185802	-0.0828519	-0.0637361	0.0308233	-0.0390344	0.04425	0.0202955	0.18517	-0.0109784	0.0511415	-0.102164	-0.0447319	-0.0242227	-0.0973303	-0.0865047	0.00689733
-0.0893096	-0.0117545	-0.0856799	-0.0390489	0.0475134	-0.0419336	0.0230386	0.0130642	0.173371	-0.00594066	0.0585527	-0.114475	-0.0619746	0.0478102	-0.111214	-0.0890085	0.00982997
-0.0688543	-0.00715979	-0.0849245	-0.0170601	0.0630047	-0.0386986	-0.00197396	0.00979979	0.149183	-0.00197349	0.0648655	-0.12831	-0.0761715	0.122922	-0.111232	-0.0804758	0.0100786
-0.0509442	-0.005563	-0.0803178	0.000735264	0.0762005	-0.0301009	-0.0263427	0.00884569	0.113913	-0.000714841	0.0704563	-0.141518	-0.0814429	0.188458	-0.100319	-0.0598967	0.00556181
-0.0375845	-0.00719457	-0.0725637	0.0136205	0.0846851	-0.0184213	-0.0454072	0.0101562	0.072677	-0.00330473	0.0736346	-0.151087	-0.073815	0.234997	-0.08476	-0.0299409	-0.00393371
-0.0291952	-0.00988864	-0.0614503	0.0181573	0.0793117	-0.00482907	-0.0552363	0.0114201	0.0437862	-0.00852056	0.0753498	-0.144584	-0.0607777	0.227527	-0.0544868	0.00500562	-0.0261557
-0.0247997	-0.0117612	-0.0497085	0.0129642	0.0609698	0.00880944	-0.0589299	0.0127358	0.0357539	-0.0156567	0.0730893	-0.120441	-0.0508115	0.168469	-0.00958747	0.0354673	-0.0518758
0.00272393	-0.00722788	-0.023474	7.05098e-05	0.0431359	-0.00903904	-0.0329113	-0.00227833	-0.00449556	-0.0515966	0.00502646	0.0479642	-0.0851861	0.0932789	0.103694	-0.130638	0.0124543
0.00865015	-0.00812932	-0.0185558	0.00516917	0.0506464	-0.00590176	-0.0392097	0.00788943	0.000903718	-0.0440755	0.00745093	0.0378717	-0.0902726	0.0688518	0.0920591	-0.102692	-0.0281078
0.0105498	-0.00867777	-0.0125343	0.00789101	0.0583287	-0.00172545	-0.0433341	0.0191588	0.00425649	-0.0348783	0.0049573	0.0294502	-0.0917318	0.0367079	0.078115	-0.0658259	-0.0574376
0.00840466	-0.00937094	-0.00760998	0.00730035	0.0613822	0.000315581	-0.0449338	0.0270958	0.00529298	-0.0297697	0.000913337	0.027874	-0.0889901	0.00762237	0.0672832	-0.0360709	-0.0797055
0.00415714	-0.00950186	-0.00447551	0.0041304	0.0624954	0.00177435	-0.0457367	0.0317711	0.00556668	-0.0279035	-0.00326587	0.0321686	-0.0830851	-0.0113461	0.0560919	-0.0163804	-0.0938693
-0.000565052	-0.00913267	-0.00287383	0.00054396	0.0630326	0.00317843	-0.0471519	0.0329683	0.00591448	-0.0279491	-0.00539929	0.038927	-0.0792433	-0.0255282	0.046223	-0.00540011	-0.103726
-0.00497572	-0.00826388	-0.00134133	-0.00315773	0.0631672	0.00435171	-0.0487691	0.0324483	0.00571065	-0.0279896	-0.00689854	0.0463064	-0.0784827	-0.0377166	0.0388597	0.000165559	-0.108326
-0.00894912	-0.00703373	0.000750229	-0.00660379	0.0630449	0.00478266	-0.050059	0.0313033	0.00398859	-0.0271544	-0.00929767	0.054126	-0.0804047	-0.0477337	0.0328978	0.0045962	-0.108074
-0.0125502	-0.00564395	0.00288659	-0.00933984	0.062237	0.00438043	-0.0511763	0.0297723	0.000784906	-0.025327	-0.0113434	0.0613336	-0.0837065	-0.0549194	0.0286936	0.00935353	-0.104926
-0.0158222	-0.00431548	0.00452855	-0.0111106	0.0606013	0.00324281	-0.0521706	0.0281093	-0.00314483	-0.0220222	-0.0124031	0.0665831	-0.0861664	-0.0586473	0.024965	0.012933	-0.100319
-0.0187476	-0.00305288	0.00585557	-0.0122069	0.0586747	0.00218631	-0.0529102	0.0266193	-0.00684738	-0.018236	-0.0128424	0.0704262	-0.0871721	-0.0605121	0.021646	0.0155079	-0.0960911
-0.0213306	-0.00202435	0.00703131	-0.0130018	0.0570453	0.00151118	-0.053034	0.0250012	-0.0098862	-0.0145789	-0.0127938	0.0737568	-0.0874186	-0.0620707	0.0190491	0.0175314	-0.0925333
-0.0236791	-0.00141396	0.00804524	-0.0135816	0.0553677	0.000861348	-0.0525341	0.0229769	-0.0122556	-0.011025	-0.0120187	0.0756567	-0.086714	-0.0636504	0.0166078	0.0184253	-0.0887688
-0.0259432	-0.0010243	0.00892884	-0.0140097	0.0534112	9.12239e-05	-0.0515779	0.020698	-0.0141734	-0.00760487	-0.0110209	0.0761249	-0.0858103	-0.0653364	0.0146903	0.0187738	-0.0839547
-0.0281851	-0.000666937	0.00969101	-0.0145754	0.0511111	-0.00076448	-0.050095	0.0184085	-0.0159186	-0.00468441	-0.0102569	0.0762292	-0.0854858	-0.0675412	0.0139309	0.0191509	-0.0783644
-0.0305253	-0.000300091	0.010407	-0.0149204	0.0485986	-0.00171525	-0.0484854	0.0163477	-0.0175525	-0.00192037	-0.00973083	0.0757114	-0.0854496	-0.0696536	0.0141102	0.0188492	-0.0725931
-0.0330582	9.55061e-05	0.0111418	-0.0147424	0.046091	-0.00269354	-0.047063	0.014506	-0.0190352	0.000685527	-0.00926538	0.0742395	-0.0856228	-0.0707377	0.0142676	0.0179257	-0.0667398
-0.035734	0.000483055	0.0118603	-0.0141753	0.0431706	-0.00355419	-0.0458383	0.0127601	-0.0202803	0.00297706	-0.00877797	0.0719982	-0.0859558	-0.0704294	0.0149563	0.0159266	-0.0600793
-0.0385988	0.000815473	0.0125509	-0.0134528	0.0403288	-0.00416846	-0.0445568	0.0110891	-0.0215504	0.00583474	-0.0084746	0.0696255	-0.0864241	-0.0685158	0.0165798	0.0138098	-0.0521111
-0.0416412	0.00104922	0.0133754	-0.0127775	0.037369	-0.00433876	-0.0429764	0.00922251	-0.0229473	0.00930315	-0.0083636	0.0670043	-0.0874235	-0.0649507	0.019211	0.012044	-0.0445136
-0.0448846	0.00102009	0.0144526	-0.0125966	0.035045	-0.00395742	-0.0407119	0.00723382	-0.0249345	0.0136971	-0.00858839	0.0645283	-0.0897376	-0.0600288	0.02239	0.0114035	-0.0379785
-0.0483631	0.000792332	0.0155655	-0.012942	0.0330911	-0.00310709	-0.0379579	0.004984	-0.027222	0.0191611	-0.00948889	0.061838	-0.0928372	-0.054362	0.0258263	0.0115496	-0.0323179
-0.0520268	0.000469306	0.0162988	-0.0139644	0.0317313	-0.00169611	-0.0347691	0.00249975	-0.0298826	0.0259244	-0.0114412	0.0593844	-0.0957297	-0.0478776	0.0299267	0.012365	-0.0271043
-0.0557713	0.000141793	0.0161828	-0.0155809	0.0313788	7.43757e-05	-0.031402	0.000280815	-0.0323823	0.0340414	-0.0146323	0.0574592	-0.0965236	-0.040488	0.0345754	0.0126062	-0.0214412
-0.0593792	-6.46298e-05	0.0150051	-0.0177575	0.0325435	0.00179194	-0.0283556	-0.00108939	-0.0332805	0.0432456	-0.0188602	0.0560829	-0.0941028	-0.0331053	0.0398006	0.0116275	-0.0156884
-0.0624913	0.000118186	0.0127375	-0.0203684	0.035331	0.00248028	-0.0262457	-0.000986683	-0.0305645	0.0531111	-0.0235679	0.0539254	-0.0876153	-0.0260536	0.0441856	0.00909873	-0.0104035
-0.0645499	0.000897136	0.00935075	-0.0237026	0.0404889	0.000578985	-0.0244563	0.000834839	-0.0227031	0.0633503	-0.0280284	0.0508041	-0.0761393	-0.0203106	0.0479983	0.00665247	-0.00536442
-0.0649589	0.00253987	0.00510545	-0.0269534	0.0486797	-0.00537377	-0.0230756	0.00443618	-0.00849685	0.074579	-0.0320559	0.0444081	-0.0588466	-0.0162954	0.0522909	0.00614257	-0.00198556
-0.0632474	0.0054176	0.000394605	-0.0283329	0.0604422	-0.0164118	-0.0226154	0.00989259	0.0127327	0.0881954	-0.0348446	0.0318458	-0.0353856	-0.0145289	0.0582094	0.010411	-0.00247979
-0.059172	0.00952574	-0.00435038	-0.0266435	0.0761421	-0.0319196	-0.0230483	0.0177232	0.0390102	0.105704	-0.0355038	0.0129069	-0.00734753	-0.0160483	0.0652244	0.0228398	-0.00942719
-0.0529143	0.0139743	-0.00854616	-0.02129	0.0941986	-0.0474045	-0.024393	0.027039	0.0651199	0.128106	-0.0347428	-0.0100839	0.020658	-0.0217185	0.0669548	0.0409394	-0.0222736
-0.045322	0.0174263	-0.0113318	-0.0122895	0.112723	-0.0549878	-0.0264976	0.0363213	0.0832948	0.156901	-0.035249	-0.0322376	0.041196	-0.0306536	0.0541247	0.0585515	-0.0371229
-0.0372677	0.0186722	-0.0124062	-0.000559087	0.128672	-0.0508413	-0.0292911	0.0446524	0.086394	0.18956	-0.0369905	-0.0489532	0.0518103	-0.0401093	0.0235486	0.0690018	-0.0457748
-0.0296261	0.0172881	-0.0113459	0.0121819	0.138774	-0.036563	-0.03473	0.0524736	0.0730811	0.221182	-0.0381763	-0.0592425	0.0554343	-0.0444013	-0.0183826	0.0661297	-0.0434543
-0.0231957	0.0142884	-0.00707742	0.0228416	0.142092	-0.016571	-0.0431984	0.0603618	0.0471836	0.248189	-0.0407786	-0.060084	0.0556701	-0.0392247	-0.0559228	0.0494031	-0.0295808
-0.0185628	0.0112518	0.00081946	0.0288024	0.138246	0.00367823	-0.0536535	0.0677252	0.0150246	0.267658	-0.0455817	-0.0499656	0.0568509	-0.0227385	-0.0766086	0.0240957	-0.00962475
-0.0162507	0.0090579	0.0113709	0.0278238	0.127719	0.0195154	-0.0634298	0.073357	-0.0156327	0.275295	-0.0524266	-0.0311257	0.0626266	0.00110189	-0.0773418	-0.00143228	0.00935838
-0.0160955	0.00750662	0.0209018	0.021194	0.111901	0.0283725	-0.0701673	0.0749249	-0.0379704	0.269284	-0.0586668	-0.00849931	0.0693259	0.0231165	-0.0582364	-0.0209941	0.025407
-0.0176307	0.00540703	0.026452	0.0113314	0.0943047	0.0294511	-0.0736907	0.0707508	-0.0485222	0.251561	-0.061383	0.0118165	0.0727677	0.0373665	-0.0275227	-0.035239	0.0396822
-0.0198935	0.00284403	0.027014	-8.69119e-05	0.0780185	0.0249094	-0.0734025	0.0621446	-0.0494938	0.223737	-0.061617	0.0283345	0.069224	0.0482442	0.00666504	-0.048888	0.0552516
-0.0221933	-4.10465e-05	0.0231377	-0.0103198	0.0650999	0.0159095	-0.0698906	0.0516607	-0.0444815	0.189779	-0.059578	0.0409318	0.0588244	0.0574128	0.0394074	-0.06405	0.0687471
-0.0239745	-0.00288051	0.0161825	-0.0176726	0.0563316	0.00502984	-0.064168	0.0414282	-0.0359506	0.151505	-0.054773	0.048888	0.0429899	0.0636082	0.0693642	-0.0790962	0.0767041
-0.0246436	-0.00527335	0.00761585	-0.0219033	0.0511679	-0.00556403	-0.057073	0.0311879	-0.0258171	0.111969	-0.0475527	0.051032	0.0225567	0.0692835	0.0900527	-0.0967158	0.0774196
-0.0239582	-0.00672731	-0.0013236	-0.0222289	0.0479642	-0.0149162	-0.0479802	0.0199621	-0.0147862	0.0744573	-0.0368612	0.048671	-0.0015129	0.0740729	0.0968094	-0.117031	0.0675511
-0.0219464	-0.00744489	-0.0102173	-0.0192795	0.0467199	-0.0226305	-0.0391498	0.00963879	-0.00464729	0.0408936	-0.0267809	0.04469	-0.0268168	0.0846157	0.096428	-0.139236	0.0574735
-0.0188403	-0.00777042	-0.0176937	-0.0149872	0.0460914	-0.0276138	-0.0321121	0.00156882	0.00145477	0.0118247	-0.0183178	0.0425571	-0.0482222	0.100207	0.0981654	-0.158543	0.0507964
-0.015242	-0.00800543	-0.0235454	-0.0104802	0.0448462	-0.0291952	-0.0273774	-0.00350964	0.00347988	-0.0122232	-0.0127173	0.0424714	-0.0629235	0.117155	0.104297	-0.175016	0.0505132
-0.0115838	-0.00797686	-0.0269053	-0.00793756	0.0404818	-0.0264985	-0.0250253	-0.00664441	0.00445993	-0.0319852	-0.00948451	0.0474219	-0.0733884	0.123463	0.117813	-0.185996	0.0501331
-0.00850163	-0.00791135	-0.0277073	-0.00720787	0.0345544	-0.0212194	-0.0250355	-0.00882591	0.00376893	-0.0467502	-0.00754233	0.0549285	-0.0809539	0.120048	0.131342	-0.189761	0.049307
-0.00641338	-0.00863921	-0.027585	-0.00600552	0.0345721	-0.0170013	-0.0276004	-0.00856058	-0.00394767	-0.0569198	-0.00605484	0.0560857	-0.0830767	0.128858	0.126732	-0.185053	0.0528774
-0.00357283	-0.00860939	-0.0251934	-0.00505056	0.0353292	-0.0130872	-0.030771	-0.0066652	-0.00718102	-0.0595108	-0.00158107	0.054865	-0.0850803	0.124014	0.118259	-0.169045	0.0448938
0.0418363	-0.0360038	-0.0956484	-0.0295456	-0.0409937	0.000630076	-0.00785732	-0.0204419	-0.0214342	0.0444047	-0.0222444	-0.0060717	-0.0415742	-0.017288	0.0109915	0.0512883	0.0221771
0.0388597	-0.0331336	-0.0971565	-0.0326376	-0.0398853	0.00400203	-0.0068445	-0.0199214	-0.0198908	0.042497	-0.025702	0.00131433	-0.0461284	-0.0124191	0.00794999	0.0501481	0.0283522
0.035964	-0.0305452	-0.0979472	-0.0367707	-0.0383129	0.00716691	-0.00549197	-0.0183832	-0.0175761	0.037683	-0.0281606	0.0084715	-0.0469002	-0.0103961	0.0101455	0.0493597	0.0342323
0.0335557	-0.0282977	-0.0974309	-0.0401264	-0.0363077	0.00893589	-0.00407303	-0.0180172	-0.0153115	0.0333637	-0.0288542	0.0129623	-0.0430815	-0.00409652	0.0106375	0.0479586	0.0415539
0.0320696	-0.0267535	-0.09645	-0.0422169	-0.0356933	0.00832704	-0.00307757	-0.0184926	-0.0140887	0.0298046	-0.0276319	0.0154788	-0.0375944	0.00190407	0.0117621	0.0443445	0.0487616
0.0315964	-0.0263144	-0.0958693	-0.0428005	-0.0360109	0.00675529	-0.00293259	-0.0182129	-0.0134607	0.0288044	-0.0271833	0.0162125	-0.0351733	0.0037818	0.0123549	0.0419609	0.0532095
0.0318064	-0.0265851	-0.0960948	-0.042678	-0.0359285	0.00558542	-0.0032386	-0.0173359	-0.0122491	0.0298512	-0.0274575	0.0161068	-0.0365775	0.00294302	0.0099137	0.0421279	0.0551565
0.0323257	-0.0271155	-0.0967156	-0.0426952	-0.0356496	0.0050092	-0.0035249	-0.0167138	-0.0100646	0.031271	-0.0269852	0.0157158	-0.0394856	0.00149695	0.00600988	0.0427876	0.0553709
0.032833	-0.0276755	-0.097344	-0.0427479	-0.0354231	0.00451862	-0.00384085	-0.0159205	-0.00790892	0.0322827	-0.0260435	0.0149058	-0.0415796	0.000824615	0.00232137	0.0425239	0.0543379
0.0332323	-0.0280409	-0.0976987	-0.0427757	-0.0353841	0.00385568	-0.00424203	-0.0151034	-0.00642099	0.0331285	-0.0253915	0.0141512	-0.0426004	-0.000261097	-0.000414701	0.042091	0.0532834
0.0335999	-0.0282292	-0.0978206	-0.0426818	-0.0353639	0.00303029	-0.00474462	-0.0145317	-0.00591271	0.0337781	-0.0252069	0.0136435	-0.0434011	-0.000995967	-0.00248628	0.0418115	0.053374
0.0340094	-0.0283479	-0.09785	-0.0424691	-0.0352889	0.00221037	-0.00514144	-0.014116	-0.00600353	0.0344376	-0.0255022	0.0134405	-0.044532	-0.000923835	-0.0045228	0.0416422	0.0545003
0.0344562	-0.0283875	-0.0978962	-0.0420736	-0.035219	0.00152362	-0.00526775	-0.013811	-0.00611667	0.0351581	-0.0257674	0.0129371	-0.0458901	-0.000437315	-0.00651506	0.0416472	0.0559436
0.0349338	-0.0284669	-0.0979893	-0.0413672	-0.035191	0.000895217	-0.00525302	-0.0133663	-0.00597613	0.0359038	-0.0257584	0.0116989	-0.0470583	9.78596e-05	-0.00818464	0.0415526	0.0574721
0.0354347	-0.0286769	-0.0981346	-0.0404516	-0.0351265	0.000338819	-0.00519714	-0.0127107	-0.00556774	0.0368725	-0.0256885	0.00999094	-0.0481659	0.00044318	-0.00957896	0.0412677	0.0593444
0.035929	-0.028936	-0.0983306	-0.039501	-0.0350962	-0.00011778	-0.00505554	-0.0122418	-0.00514901	0.0380534	-0.0256785	0.00835269	-0.0492509	0.000650938	-0.0107159	0.0412505	0.0611074
0.0364033	-0.0291963	-0.0985857	-0.0386618	-0.0352257	-0.000453372	-0.00477834	-0.0120863	-0.00481233	0.0394662	-0.025632	0.00709347	-0.0500673	0.000465785	-0.0112933	0.0413422	0.062333
0.0368586	-0.0294481	-0.0988272	-0.0378575	-0.0355199	-0.000678639	-0.00456261	-0.0122524	-0.00451001	0.0409006	-0.0254338	0.00581136	-0.0504751	8.5996e-05	-0.0116458	0.0409411	0.0634852
0.0373417	-0.029713	-0.0989571	-0.0371322	-0.0356288	-0.000797873	-0.00435673	-0.012486	-0.00434484	0.0423683	-0.0251355	0.0051189	-0.0509759	-0.00071155	-0.0118898	0.0404735	0.0645074
0.0378546	-0.0299739	-0.0989852	-0.0364385	-0.0356169	-0.000835029	-0.00408851	-0.0127834	-0.00427279	0.0438193	-0.0248015	0.00510023	-0.0518026	-0.00171936	-0.0120385	0.0399379	0.0653194
0.0383758	-0.0302653	-0.0989866	-0.0357378	-0.0353677	-0.000721038	-0.00357051	-0.0130639	-0.00453123	0.0452319	-0.0243756	0.00566145	-0.0524651	-0.00228101	-0.0121348	0.0395825	0.0662551
0.0388851	-0.0306429	-0.0991098	-0.0351548	-0.0348897	-0.000225487	-0.00302281	-0.0132989	-0.00509288	0.0466437	-0.0241263	0.00669308	-0.052946	-0.00239164	-0.0121868	0.039005	0.0665904
0.0393397	-0.0312246	-0.0995435	-0.0346707	-0.0345928	0.00065542	-0.00271022	-0.0136653	-0.00587987	0.0478057	-0.0242097	0.00782523	-0.0526053	-0.0021159	-0.0127415	0.0367133	0.066099
0.0396995	-0.0319776	-0.100322	-0.0344422	-0.0348303	0.00207923	-0.0027503	-0.0141503	-0.0070877	0.0485529	-0.0244527	0.00875772	-0.0504049	-0.00118388	-0.0142601	0.0325424	0.0655465
0.039953	-0.032764	-0.101509	-0.0346415	-0.0359529	0.00387627	-0.00333674	-0.0146462	-0.00882514	0.0485565	-0.0248701	0.00939342	-0.0461905	0.000151412	-0.0166258	0.0265545	0.0657846
0.0400878	-0.0334582	-0.103262	-0.035219	-0.0382198	0.00568172	-0.00468573	-0.0150077	-0.0109852	0.047626	-0.0254491	0.0093237	-0.0403624	0.00221873	-0.0198672	0.0182299	0.0670594
0.0400981	-0.0338252	-0.105508	-0.0362485	-0.0414646	0.00754597	-0.00673346	-0.0150652	-0.0134565	0.0462027	-0.0265377	0.00978648	-0.0344958	0.0042018	-0.0225993	0.00883041	0.0684582
0.039914	-0.0338707	-0.108024	-0.0374926	-0.0457537	0.00911879	-0.00950527	-0.0148955	-0.0163828	0.0443125	-0.0281688	0.0105149	-0.0290765	0.00646544	-0.0240721	-0.00264289	0.0696363
0.0395138	-0.0336334	-0.110305	-0.0392481	-0.0511394	0.010088	-0.0122895	-0.0148515	-0.0200784	0.0418797	-0.0296903	0.0111849	-0.0229396	0.00836	-0.0247314	-0.0157183	0.071545
0.0389196	-0.033093	-0.111914	-0.0418612	-0.0564696	0.00985555	-0.0143746	-0.0153591	-0.0245304	0.0378865	-0.0308509	0.0134254	-0.0173436	0.0101331	-0.0242677	-0.0280005	0.0725551
0.0382057	-0.0322612	-0.11264	-0.0452887	-0.0598916	0.00766665	-0.0158754	-0.0168091	-0.0285416	0.0319363	-0.0319404	0.0187464	-0.0125164	0.0119713	-0.0210754	-0.036859	0.0694798
0.0374433	-0.0313895	-0.113127	-0.0485021	-0.0615978	0.00212964	-0.0180527	-0.0197019	-0.02943	0.0233396	-0.0324197	0.0237352	-0.00415735	0.0143078	-0.0127635	-0.0437897	0.0603598
0.03685	-0.0310063	-0.114547	-0.0506312	-0.0624033	-0.00799784	-0.0210598	-0.023555	-0.0252584	0.0127416	-0.0307339	0.0257184	0.0108716	0.0165896	0.00276434	-0.0519962	0.0419797
0.036716	-0.0308651	-0.117207	-0.0518346	-0.0621372	-0.02112	-0.0227791	-0.0272011	-0.0161385	0.00319356	-0.0276436	0.0272684	0.0294947	0.0146385	0.0231393	-0.0589825	0.0120263
0.0373073	-0.0307053	-0.120962	-0.0523544	-0.0594357	-0.0337237	-0.0214962	-0.0298118	-0.00449865	-0.00197188	-0.024609	0.0316086	0.0449553	0.0051429	0.0409098	-0.0616233	-0.0276999
0.0385629	-0.0307873	-0.1258	-0.0509155	-0.0556766	-0.0432546	-0.0190687	-0.0326801	0.0073893	-0.0054175	-0.0225744	0.0332189	0.0532941	-0.00881008	0.0471705	-0.0659274	-0.0711845
0.0402217	-0.0308792	-0.130297	-0.046973	-0.0507825	-0.0476571	-0.0167647	-0.0353929	0.0165257	-0.00713476	-0.0215751	0.0309262	0.0544083	-0.0238833	0.0421957	-0.0734236	-0.110449
0.0420076	-0.0307725	-0.132731	-0.0414685	-0.0451693	-0.0466119	-0.0147191	-0.0367495	0.0198876	-0.00595	-0.0220313	0.0293927	0.0514851	-0.0334422	0.0339289	-0.0813665	-0.142509
0.0434526	-0.0302599	-0.132437	-0.0356308	-0.0404592	-0.0412699	-0.0147839	-0.0354408	0.0174552	-0.000432004	-0.0240512	0.0269645	0.0520719	-0.0326423	0.0263553	-0.0867364	-0.164366
0.0442084	-0.0292941	-0.129859	-0.0303446	-0.0365886	-0.0340466	-0.0169165	-0.0321263	0.0112617	0.00842381	-0.0269933	0.0203804	0.05717	-0.0256101	0.0192748	-0.0829041	-0.176079
0.0445641	-0.0279239	-0.125664	-0.0262903	-0.0339351	-0.0262022	-0.0182656	-0.0299496	0.00318019	0.0174183	-0.0285713	0.0100321	0.0608626	-0.0163968	0.010173	-0.0676446	-0.183245
0.0448082	-0.0266315	-0.120657	-0.0227212	-0.0329132	-0.0183737	-0.0178751	-0.030949	-0.00542046	0.0258282	-0.0261108	-0.0022841	0.0591753	-0.00537063	-0.002035	-0.0472926	-0.189236
0.0451857	-0.0259319	-0.114967	-0.0194233	-0.0332096	-0.0108751	-0.017418	-0.0331176	-0.0139694	0.0344713	-0.0202047	-0.0116743	0.0517042	0.00639678	-0.00921555	-0.0258281	-0.190995
0.0458704	-0.0259158	-0.108502	-0.016782	-0.0355894	-0.00333552	-0.0171339	-0.0340217	-0.0216119	0.0434625	-0.0119903	-0.0158035	0.0399346	0.0134963	-0.00482077	-0.00318562	-0.189135
0.0467476	-0.026749	-0.102553	-0.0156194	-0.0394099	0.00303895	-0.0170748	-0.0322115	-0.0265217	0.0524744	-0.0055798	-0.0167452	0.0246851	0.0126386	0.00923887	0.0179281	-0.180782
0.0475826	-0.0285387	-0.0988169	-0.0157948	-0.0434838	0.0067884	-0.0165385	-0.0296574	-0.027188	0.0591652	-0.00389903	-0.0166424	0.00768118	0.00485054	0.0235925	0.0313608	-0.159556
0.0480051	-0.0311937	-0.0967637	-0.0164317	-0.0461851	0.00718628	-0.0155884	-0.0288108	-0.0257122	0.0612987	-0.00434965	-0.0185271	-0.00695554	-0.00835167	0.0329978	0.0372513	-0.129374
0.0478813	-0.0344035	-0.095835	-0.0172083	-0.0461904	0.00418842	-0.014731	-0.0276484	-0.0251644	0.0585774	-0.00593905	-0.0238805	-0.0165102	-0.0181863	0.0339816	0.0399859	-0.0943701
0.0474009	-0.0374116	-0.0958997	-0.0188178	-0.0442966	-0.00046048	-0.0146229	-0.0248126	-0.0258872	0.0529984	-0.00839293	-0.029172	-0.0218154	-0.0191654	0.0292801	0.03964	-0.0587235
0.0468144	-0.0384588	-0.0951012	-0.0231885	-0.0462889	-0.00259436	-0.0139783	-0.0234308	-0.0222707	0.049249	-0.0096198	-0.024436	-0.0282252	-0.0294261	0.0330717	0.0410949	-0.0338653
0.0451544	-0.0384971	-0.0951467	-0.0271127	-0.0456604	-0.00179765	-0.0121981	-0.0236528	-0.0217291	0.047804	-0.0108466	-0.0166888	-0.031466	-0.0261611	0.030757	0.0454415	-0.0153896
